# Supplementary material for: Research on the application of mobile phone location signal data in earthquake emergency work: A case study of Jiuzhaigou earthquake
Source: PLoS One. 2019 Apr 12;14(4):e0215361. doi: 10.1371/journal.pone.0215361 (PMC6461290; doi:10.1371/journal.pone.0215361)
Supplement: S1 File — (XLSX) [file pone.0215361.s001.xlsx]

## Sheet: 20170808
	y	x
2017-08-08 20:00:00	103.91	33.29	414
2017-08-08 20:00:00	103.95	33.29	343
2017-08-08 20:00:00	103.86	33.29	708
2017-08-08 20:00:00	103.82	33.29	102
2017-08-08 20:01:00	103.91	33.29	508
2017-08-08 20:01:00	103.95	33.29	274
2017-08-08 20:01:00	103.86	33.29	581
2017-08-08 20:01:00	103.82	33.29	91
2017-08-08 20:01:00	103.78	33.29	2
2017-08-08 20:02:00	103.91	33.29	492
2017-08-08 20:02:00	103.95	33.29	327
2017-08-08 20:02:00	103.86	33.29	584
2017-08-08 20:02:00	103.82	33.29	79
2017-08-08 20:02:00	103.78	33.29	4
2017-08-08 20:03:00	103.91	33.29	452
2017-08-08 20:03:00	103.95	33.29	408
2017-08-08 20:03:00	103.86	33.29	421
2017-08-08 20:03:00	103.82	33.29	85
2017-08-08 20:03:00	103.78	33.29	11
2017-08-08 20:04:00	103.91	33.29	414
2017-08-08 20:04:00	103.95	33.29	283
2017-08-08 20:04:00	103.86	33.29	718
2017-08-08 20:04:00	103.82	33.29	56
2017-08-08 20:04:00	103.78	33.29	1
2017-08-08 20:05:00	103.91	33.29	405
2017-08-08 20:05:00	103.95	33.29	291
2017-08-08 20:05:00	103.86	33.29	555
2017-08-08 20:05:00	103.82	33.29	56
2017-08-08 20:06:00	103.91	33.29	408
2017-08-08 20:06:00	103.95	33.29	272
2017-08-08 20:06:00	103.86	33.29	552
2017-08-08 20:06:00	103.82	33.29	48
2017-08-08 20:06:00	103.78	33.29	9
2017-08-08 20:07:00	103.91	33.29	346
2017-08-08 20:07:00	103.95	33.29	275
2017-08-08 20:07:00	103.86	33.29	510
2017-08-08 20:07:00	103.82	33.29	61
2017-08-08 20:07:00	103.78	33.29	10
2017-08-08 20:08:00	103.95	33.29	377
2017-08-08 20:08:00	103.91	33.29	328
2017-08-08 20:08:00	103.86	33.29	472
2017-08-08 20:08:00	103.82	33.29	41
2017-08-08 20:08:00	103.78	33.29	4
2017-08-08 20:09:00	103.91	33.29	391
2017-08-08 20:09:00	103.95	33.29	379
2017-08-08 20:09:00	103.86	33.29	514
2017-08-08 20:09:00	103.82	33.29	35
2017-08-08 20:09:00	103.78	33.29	15
2017-08-08 20:10:00	103.91	33.29	616
2017-08-08 20:10:00	103.95	33.29	349
2017-08-08 20:10:00	103.86	33.29	390
2017-08-08 20:10:00	103.82	33.29	31
2017-08-08 20:10:00	103.78	33.29	19
2017-08-08 20:11:00	103.91	33.29	376
2017-08-08 20:11:00	103.95	33.29	303
2017-08-08 20:11:00	103.86	33.29	400
2017-08-08 20:11:00	103.82	33.29	82
2017-08-08 20:11:00	103.78	33.29	3
2017-08-08 20:12:00	103.91	33.29	334
2017-08-08 20:12:00	103.95	33.29	325
2017-08-08 20:12:00	103.86	33.29	454
2017-08-08 20:12:00	103.82	33.29	43
2017-08-08 20:12:00	103.78	33.29	8
2017-08-08 20:13:00	103.91	33.29	365
2017-08-08 20:13:00	103.95	33.29	297
2017-08-08 20:13:00	103.86	33.29	610
2017-08-08 20:13:00	103.82	33.29	64
2017-08-08 20:13:00	103.78	33.29	2
2017-08-08 20:14:00	103.91	33.29	432
2017-08-08 20:14:00	103.95	33.29	428
2017-08-08 20:14:00	103.86	33.29	614
2017-08-08 20:14:00	103.82	33.29	65
2017-08-08 20:14:00	103.78	33.29	14
2017-08-08 20:15:00	103.91	33.29	390
2017-08-08 20:15:00	103.95	33.29	208
2017-08-08 20:15:00	103.86	33.29	652
2017-08-08 20:15:00	103.82	33.29	18
2017-08-08 20:15:00	103.78	33.29	7
2017-08-08 20:16:00	103.91	33.29	542
2017-08-08 20:16:00	103.95	33.29	246
2017-08-08 20:16:00	103.86	33.29	559
2017-08-08 20:16:00	103.82	33.29	61
2017-08-08 20:16:00	103.78	33.29	1
2017-08-08 20:17:00	103.91	33.29	297
2017-08-08 20:17:00	103.95	33.29	280
2017-08-08 20:17:00	103.86	33.29	608
2017-08-08 20:17:00	103.82	33.29	77
2017-08-08 20:17:00	103.78	33.29	1
2017-08-08 20:18:00	103.91	33.29	364
2017-08-08 20:18:00	103.95	33.29	221
2017-08-08 20:18:00	103.86	33.29	474
2017-08-08 20:18:00	103.82	33.29	43
2017-08-08 20:18:00	103.78	33.29	5
2017-08-08 20:19:00	103.91	33.29	511
2017-08-08 20:19:00	103.95	33.29	386
2017-08-08 20:19:00	103.86	33.29	611
2017-08-08 20:19:00	103.82	33.29	79
2017-08-08 20:19:00	103.78	33.29	2
2017-08-08 20:20:00	103.91	33.29	507
2017-08-08 20:20:00	103.95	33.29	316
2017-08-08 20:20:00	103.86	33.29	548
2017-08-08 20:20:00	103.82	33.29	50
2017-08-08 20:20:00	103.78	33.29	9
2017-08-08 20:21:00	103.95	33.29	363
2017-08-08 20:21:00	103.91	33.29	323
2017-08-08 20:21:00	103.86	33.29	559
2017-08-08 20:21:00	103.82	33.29	26
2017-08-08 20:21:00	103.78	33.29	20
2017-08-08 20:22:00	103.91	33.29	350
2017-08-08 20:22:00	103.95	33.29	233
2017-08-08 20:22:00	103.86	33.29	461
2017-08-08 20:22:00	103.82	33.29	60
2017-08-08 20:22:00	103.78	33.29	1
2017-08-08 20:23:00	103.91	33.29	420
2017-08-08 20:23:00	103.95	33.29	341
2017-08-08 20:23:00	103.86	33.29	485
2017-08-08 20:23:00	103.82	33.29	97
2017-08-08 20:23:00	103.78	33.29	25
2017-08-08 20:24:00	103.91	33.29	567
2017-08-08 20:24:00	103.95	33.29	239
2017-08-08 20:24:00	103.86	33.29	625
2017-08-08 20:24:00	103.82	33.29	72
2017-08-08 20:24:00	103.78	33.29	8
2017-08-08 20:25:00	103.91	33.29	549
2017-08-08 20:25:00	103.95	33.29	306
2017-08-08 20:25:00	103.86	33.29	518
2017-08-08 20:25:00	103.82	33.29	100
2017-08-08 20:25:00	103.78	33.29	15
2017-08-08 20:26:00	103.91	33.29	316
2017-08-08 20:26:00	103.95	33.29	291
2017-08-08 20:26:00	103.86	33.29	385
2017-08-08 20:26:00	103.82	33.29	135
2017-08-08 20:26:00	103.78	33.29	9
2017-08-08 20:27:00	103.91	33.29	478
2017-08-08 20:27:00	103.95	33.29	320
2017-08-08 20:27:00	103.86	33.29	372
2017-08-08 20:27:00	103.82	33.29	61
2017-08-08 20:27:00	103.78	33.29	1
2017-08-08 20:28:00	103.91	33.29	429
2017-08-08 20:28:00	103.95	33.29	358
2017-08-08 20:28:00	103.86	33.29	468
2017-08-08 20:28:00	103.82	33.29	18
2017-08-08 20:28:00	103.78	33.29	5
2017-08-08 20:29:00	103.91	33.29	465
2017-08-08 20:29:00	103.95	33.29	281
2017-08-08 20:29:00	103.86	33.29	558
2017-08-08 20:29:00	103.82	33.29	82
2017-08-08 20:29:00	103.78	33.29	6
2017-08-08 20:30:00	103.91	33.29	336
2017-08-08 20:30:00	103.95	33.29	204
2017-08-08 20:30:00	103.86	33.29	459
2017-08-08 20:30:00	103.82	33.29	39
2017-08-08 20:30:00	103.78	33.29	8
2017-08-08 20:31:00	103.91	33.29	421
2017-08-08 20:31:00	103.95	33.29	341
2017-08-08 20:31:00	103.86	33.29	657
2017-08-08 20:31:00	103.82	33.29	35
2017-08-08 20:31:00	103.78	33.29	1
2017-08-08 20:32:00	103.91	33.29	396
2017-08-08 20:32:00	103.95	33.29	315
2017-08-08 20:32:00	103.86	33.29	450
2017-08-08 20:32:00	103.82	33.29	40
2017-08-08 20:33:00	103.91	33.29	455
2017-08-08 20:33:00	103.95	33.29	250
2017-08-08 20:33:00	103.86	33.29	466
2017-08-08 20:33:00	103.82	33.29	35
2017-08-08 20:33:00	103.78	33.29	6
2017-08-08 20:34:00	103.91	33.29	507
2017-08-08 20:34:00	103.95	33.29	260
2017-08-08 20:34:00	103.86	33.29	702
2017-08-08 20:34:00	103.82	33.29	28
2017-08-08 20:34:00	103.78	33.29	6
2017-08-08 20:35:00	103.95	33.29	338
2017-08-08 20:35:00	103.91	33.29	271
2017-08-08 20:35:00	103.86	33.29	637
2017-08-08 20:35:00	103.82	33.29	45
2017-08-08 20:36:00	103.91	33.29	521
2017-08-08 20:36:00	103.95	33.29	326
2017-08-08 20:36:00	103.86	33.29	557
2017-08-08 20:36:00	103.82	33.29	44
2017-08-08 20:36:00	103.78	33.29	3
2017-08-08 20:37:00	103.91	33.29	362
2017-08-08 20:37:00	103.95	33.29	327
2017-08-08 20:37:00	103.86	33.29	557
2017-08-08 20:37:00	103.82	33.29	78
2017-08-08 20:37:00	103.78	33.29	25
2017-08-08 20:38:00	103.91	33.29	284
2017-08-08 20:38:00	103.86	33.29	478
2017-08-08 20:38:00	103.95	33.29	152
2017-08-08 20:38:00	103.82	33.29	39
2017-08-08 20:38:00	103.78	33.29	9
2017-08-08 20:39:00	103.91	33.29	323
2017-08-08 20:39:00	103.95	33.29	280
2017-08-08 20:39:00	103.86	33.29	549
2017-08-08 20:39:00	103.82	33.29	40
2017-08-08 20:39:00	103.78	33.29	12
2017-08-08 20:40:00	103.91	33.29	464
2017-08-08 20:40:00	103.95	33.29	400
2017-08-08 20:40:00	103.86	33.29	572
2017-08-08 20:40:00	103.82	33.29	34
2017-08-08 20:40:00	103.78	33.29	2
2017-08-08 20:41:00	103.91	33.29	316
2017-08-08 20:41:00	103.95	33.29	240
2017-08-08 20:41:00	103.86	33.29	546
2017-08-08 20:41:00	103.82	33.29	86
2017-08-08 20:41:00	103.78	33.29	15
2017-08-08 20:42:00	103.91	33.29	384
2017-08-08 20:42:00	103.95	33.29	382
2017-08-08 20:42:00	103.86	33.29	525
2017-08-08 20:42:00	103.82	33.29	117
2017-08-08 20:42:00	103.78	33.29	2
2017-08-08 20:43:00	103.95	33.29	339
2017-08-08 20:43:00	103.91	33.29	323
2017-08-08 20:43:00	103.86	33.29	597
2017-08-08 20:43:00	103.82	33.29	74
2017-08-08 20:43:00	103.78	33.29	16
2017-08-08 20:44:00	103.91	33.29	478
2017-08-08 20:44:00	103.95	33.29	397
2017-08-08 20:44:00	103.86	33.29	507
2017-08-08 20:44:00	103.82	33.29	31
2017-08-08 20:44:00	103.78	33.29	6
2017-08-08 20:45:00	103.91	33.29	531
2017-08-08 20:45:00	103.95	33.29	440
2017-08-08 20:45:00	103.86	33.29	492
2017-08-08 20:45:00	103.82	33.29	46
2017-08-08 20:45:00	103.78	33.29	5
2017-08-08 20:46:00	103.91	33.29	420
2017-08-08 20:46:00	103.95	33.29	304
2017-08-08 20:46:00	103.86	33.29	534
2017-08-08 20:46:00	103.82	33.29	69
2017-08-08 20:46:00	103.78	33.29	1
2017-08-08 20:47:00	103.91	33.29	367
2017-08-08 20:47:00	103.95	33.29	307
2017-08-08 20:47:00	103.86	33.29	510
2017-08-08 20:47:00	103.82	33.29	92
2017-08-08 20:47:00	103.78	33.29	37
2017-08-08 20:48:00	103.95	33.29	353
2017-08-08 20:48:00	103.91	33.29	347
2017-08-08 20:48:00	103.86	33.29	451
2017-08-08 20:48:00	103.82	33.29	61
2017-08-08 20:48:00	103.78	33.29	16
2017-08-08 20:49:00	103.95	33.29	429
2017-08-08 20:49:00	103.91	33.29	392
2017-08-08 20:49:00	103.86	33.29	508
2017-08-08 20:49:00	103.82	33.29	56
2017-08-08 20:49:00	103.78	33.29	16
2017-08-08 20:50:00	103.91	33.29	429
2017-08-08 20:50:00	103.95	33.29	378
2017-08-08 20:50:00	103.86	33.29	614
2017-08-08 20:50:00	103.82	33.29	133
2017-08-08 20:50:00	103.78	33.29	12
2017-08-08 20:51:00	103.91	33.29	432
2017-08-08 20:51:00	103.95	33.29	293
2017-08-08 20:51:00	103.86	33.29	478
2017-08-08 20:51:00	103.82	33.29	21
2017-08-08 20:51:00	103.78	33.29	18
2017-08-08 20:52:00	103.91	33.29	373
2017-08-08 20:52:00	103.95	33.29	310
2017-08-08 20:52:00	103.86	33.29	419
2017-08-08 20:52:00	103.82	33.29	48
2017-08-08 20:52:00	103.78	33.29	14
2017-08-08 20:53:00	103.91	33.29	355
2017-08-08 20:53:00	103.95	33.29	325
2017-08-08 20:53:00	103.86	33.29	459
2017-08-08 20:53:00	103.82	33.29	67
2017-08-08 20:53:00	103.78	33.29	23
2017-08-08 20:54:00	103.91	33.29	624
2017-08-08 20:54:00	103.95	33.29	314
2017-08-08 20:54:00	103.86	33.29	474
2017-08-08 20:54:00	103.82	33.29	70
2017-08-08 20:54:00	103.78	33.29	19
2017-08-08 20:55:00	103.91	33.29	417
2017-08-08 20:55:00	103.95	33.29	376
2017-08-08 20:55:00	103.86	33.29	606
2017-08-08 20:55:00	103.82	33.29	54
2017-08-08 20:55:00	103.78	33.29	37
2017-08-08 20:56:00	103.95	33.29	287
2017-08-08 20:56:00	103.91	33.29	265
2017-08-08 20:56:00	103.86	33.29	535
2017-08-08 20:56:00	103.82	33.29	78
2017-08-08 20:56:00	103.78	33.29	44
2017-08-08 20:57:00	103.91	33.29	456
2017-08-08 20:57:00	103.95	33.29	272
2017-08-08 20:57:00	103.86	33.29	628
2017-08-08 20:57:00	103.82	33.29	51
2017-08-08 20:57:00	103.78	33.29	3
2017-08-08 20:58:00	103.91	33.29	446
2017-08-08 20:58:00	103.95	33.29	314
2017-08-08 20:58:00	103.86	33.29	510
2017-08-08 20:58:00	103.82	33.29	19
2017-08-08 20:58:00	103.78	33.29	4
2017-08-08 20:59:00	103.91	33.29	419
2017-08-08 20:59:00	103.95	33.29	249
2017-08-08 20:59:00	103.86	33.29	557
2017-08-08 20:59:00	103.82	33.29	74
2017-08-08 20:59:00	103.78	33.29	9
2017-08-08 21:00:00	103.91	33.29	526
2017-08-08 21:00:00	103.95	33.29	304
2017-08-08 21:00:00	103.86	33.29	513
2017-08-08 21:00:00	103.82	33.29	56
2017-08-08 21:00:00	103.78	33.29	11
2017-08-08 21:01:00	103.91	33.29	352
2017-08-08 21:01:00	103.95	33.29	300
2017-08-08 21:01:00	103.86	33.29	503
2017-08-08 21:01:00	103.82	33.29	25
2017-08-08 21:01:00	103.78	33.29	14
2017-08-08 21:02:00	103.91	33.29	424
2017-08-08 21:02:00	103.95	33.29	242
2017-08-08 21:02:00	103.86	33.29	591
2017-08-08 21:02:00	103.82	33.29	55
2017-08-08 21:02:00	103.78	33.29	6
2017-08-08 21:03:00	103.91	33.29	344
2017-08-08 21:03:00	103.95	33.29	310
2017-08-08 21:03:00	103.86	33.29	556
2017-08-08 21:03:00	103.82	33.29	47
2017-08-08 21:03:00	103.78	33.29	5
2017-08-08 21:04:00	103.91	33.29	511
2017-08-08 21:04:00	103.95	33.29	362
2017-08-08 21:04:00	103.86	33.29	496
2017-08-08 21:04:00	103.82	33.29	101
2017-08-08 21:04:00	103.78	33.29	10
2017-08-08 21:05:00	103.91	33.29	456
2017-08-08 21:05:00	103.95	33.29	250
2017-08-08 21:05:00	103.86	33.29	566
2017-08-08 21:05:00	103.82	33.29	91
2017-08-08 21:05:00	103.78	33.29	1
2017-08-08 21:06:00	103.91	33.29	480
2017-08-08 21:06:00	103.95	33.29	319
2017-08-08 21:06:00	103.86	33.29	412
2017-08-08 21:06:00	103.82	33.29	45
2017-08-08 21:06:00	103.78	33.29	9
2017-08-08 21:07:00	103.91	33.29	316
2017-08-08 21:07:00	103.86	33.29	465
2017-08-08 21:07:00	103.95	33.29	142
2017-08-08 21:07:00	103.82	33.29	46
2017-08-08 21:07:00	103.78	33.29	11
2017-08-08 21:08:00	103.95	33.29	316
2017-08-08 21:08:00	103.91	33.29	300
2017-08-08 21:08:00	103.86	33.29	511
2017-08-08 21:08:00	103.82	33.29	55
2017-08-08 21:08:00	103.78	33.29	3
2017-08-08 21:09:00	103.91	33.29	416
2017-08-08 21:09:00	103.95	33.29	265
2017-08-08 21:09:00	103.86	33.29	617
2017-08-08 21:09:00	103.78	33.29	17
2017-08-08 21:09:00	103.82	33.29	11
2017-08-08 21:10:00	103.91	33.29	393
2017-08-08 21:10:00	103.95	33.29	266
2017-08-08 21:10:00	103.86	33.29	638
2017-08-08 21:10:00	103.82	33.29	43
2017-08-08 21:10:00	103.78	33.29	15
2017-08-08 21:11:00	103.95	33.29	350
2017-08-08 21:11:00	103.91	33.29	328
2017-08-08 21:11:00	103.86	33.29	488
2017-08-08 21:11:00	103.82	33.29	56
2017-08-08 21:11:00	103.78	33.29	22
2017-08-08 21:12:00	103.91	33.29	333
2017-08-08 21:12:00	103.95	33.29	325
2017-08-08 21:12:00	103.86	33.29	499
2017-08-08 21:12:00	103.82	33.29	118
2017-08-08 21:12:00	103.78	33.29	5
2017-08-08 21:13:00	103.91	33.29	516
2017-08-08 21:13:00	103.95	33.29	230
2017-08-08 21:13:00	103.86	33.29	469
2017-08-08 21:13:00	103.82	33.29	56
2017-08-08 21:13:00	103.78	33.29	7
2017-08-08 21:14:00	103.91	33.29	480
2017-08-08 21:14:00	103.95	33.29	456
2017-08-08 21:14:00	103.86	33.29	553
2017-08-08 21:14:00	103.82	33.29	31
2017-08-08 21:14:00	103.78	33.29	25
2017-08-08 21:15:00	103.91	33.29	436
2017-08-08 21:15:00	103.95	33.29	261
2017-08-08 21:15:00	103.86	33.29	577
2017-08-08 21:15:00	103.82	33.29	85
2017-08-08 21:15:00	103.78	33.29	1
2017-08-08 21:16:00	103.91	33.29	426
2017-08-08 21:16:00	103.95	33.29	318
2017-08-08 21:16:00	103.86	33.29	456
2017-08-08 21:16:00	103.82	33.29	58
2017-08-08 21:16:00	103.78	33.29	12
2017-08-08 21:17:00	103.91	33.29	551
2017-08-08 21:17:00	103.95	33.29	237
2017-08-08 21:17:00	103.86	33.29	522
2017-08-08 21:17:00	103.82	33.29	113
2017-08-08 21:17:00	103.78	33.29	5
2017-08-08 21:18:00	103.91	33.29	537
2017-08-08 21:18:00	103.95	33.29	445
2017-08-08 21:18:00	103.86	33.29	678
2017-08-08 21:18:00	103.82	33.29	97
2017-08-08 21:18:00	103.78	33.29	10
2017-08-08 21:19:00	103.91	33.29	541
2017-08-08 21:19:00	103.95	33.29	313
2017-08-08 21:19:00	103.86	33.29	577
2017-08-08 21:19:00	103.82	33.29	51
2017-08-08 21:19:00	103.78	33.29	4
2017-08-08 21:20:00	103.95	33.29	445
2017-08-08 21:20:00	103.91	33.29	348
2017-08-08 21:20:00	103.86	33.29	633
2017-08-08 21:20:00	103.82	33.29	61
2017-08-08 21:20:00	103.78	33.29	1
2017-08-08 21:21:00	103.86	33.29	200
2017-08-08 21:21:00	103.91	33.29	103
2017-08-08 21:21:00	103.95	33.29	56
2017-08-08 21:21:00	103.82	33.29	20
2017-08-08 21:21:00	103.78	33.29	3
2017-08-08 21:22:00	103.86	33.29	123
2017-08-08 21:22:00	103.91	33.29	129
2017-08-08 21:22:00	103.95	33.29	62
2017-08-08 21:22:00	103.82	33.29	19
2017-08-08 21:22:00	103.78	33.29	3
2017-08-08 21:23:00	103.86	33.29	87
2017-08-08 21:23:00	103.91	33.29	80
2017-08-08 21:23:00	103.95	33.29	48
2017-08-08 21:23:00	103.82	33.29	22
2017-08-08 21:23:00	103.78	33.29	5
2017-08-08 21:24:00	103.86	33.29	117
2017-08-08 21:24:00	103.95	33.29	40
2017-08-08 21:24:00	103.91	33.29	27
2017-08-08 21:24:00	103.82	33.29	11
2017-08-08 21:25:00	103.86	33.29	118
2017-08-08 21:25:00	103.91	33.29	75
2017-08-08 21:25:00	103.95	33.29	34
2017-08-08 21:25:00	103.82	33.29	29
2017-08-08 21:25:00	103.78	33.29	2
2017-08-08 21:26:00	103.86	33.29	85
2017-08-08 21:26:00	103.95	33.29	83
2017-08-08 21:26:00	103.91	33.29	56
2017-08-08 21:26:00	103.82	33.29	13
2017-08-08 21:26:00	103.78	33.29	1
2017-08-08 21:27:00	103.86	33.29	141
2017-08-08 21:27:00	103.95	33.29	94
2017-08-08 21:27:00	103.91	33.29	84
2017-08-08 21:27:00	103.82	33.29	29
2017-08-08 21:27:00	103.78	33.29	2
2017-08-08 21:28:00	103.86	33.29	117
2017-08-08 21:28:00	103.91	33.29	79
2017-08-08 21:28:00	103.95	33.29	59
2017-08-08 21:28:00	103.82	33.29	8
2017-08-08 21:28:00	103.78	33.29	1
2017-08-08 21:29:00	103.86	33.29	182
2017-08-08 21:29:00	103.91	33.29	94
2017-08-08 21:29:00	103.95	33.29	30
2017-08-08 21:29:00	103.82	33.29	9
2017-08-08 21:29:00	103.78	33.29	2
2017-08-08 21:30:00	103.86	33.29	157
2017-08-08 21:30:00	103.95	33.29	100
2017-08-08 21:30:00	103.91	33.29	38
2017-08-08 21:30:00	103.82	33.29	5
2017-08-08 21:30:00	103.78	33.29	2
2017-08-08 21:31:00	103.86	33.29	93
2017-08-08 21:31:00	103.91	33.29	88
2017-08-08 21:31:00	103.95	33.29	57
2017-08-08 21:31:00	103.78	33.29	3
2017-08-08 21:31:00	103.82	33.29	3
2017-08-08 21:32:00	103.86	33.29	88
2017-08-08 21:32:00	103.91	33.29	102
2017-08-08 21:32:00	103.95	33.29	80
2017-08-08 21:32:00	103.82	33.29	13
2017-08-08 21:32:00	103.78	33.29	1
2017-08-08 21:33:00	103.86	33.29	112
2017-08-08 21:33:00	103.91	33.29	79
2017-08-08 21:33:00	103.95	33.29	67
2017-08-08 21:33:00	103.82	33.29	14
2017-08-08 21:33:00	103.78	33.29	3
2017-08-08 21:34:00	103.95	33.29	187
2017-08-08 21:34:00	103.86	33.29	181
2017-08-08 21:34:00	103.91	33.29	33
2017-08-08 21:34:00	103.78	33.29	9
2017-08-08 21:34:00	103.82	33.29	9
2017-08-08 21:35:00	103.86	33.29	93
2017-08-08 21:35:00	103.95	33.29	67
2017-08-08 21:35:00	103.91	33.29	64
2017-08-08 21:35:00	103.82	33.29	7
2017-08-08 21:35:00	103.78	33.29	1
2017-08-08 21:36:00	103.86	33.29	118
2017-08-08 21:36:00	103.91	33.29	49
2017-08-08 21:36:00	103.95	33.29	46
2017-08-08 21:36:00	103.82	33.29	6
2017-08-08 21:36:00	103.78	33.29	3
2017-08-08 21:37:00	103.86	33.29	115
2017-08-08 21:37:00	103.95	33.29	111
2017-08-08 21:37:00	103.91	33.29	55
2017-08-08 21:37:00	103.82	33.29	22
2017-08-08 21:37:00	103.78	33.29	1
2017-08-08 21:38:00	103.86	33.29	76
2017-08-08 21:38:00	103.95	33.29	59
2017-08-08 21:38:00	103.91	33.29	52
2017-08-08 21:38:00	103.82	33.29	10
2017-08-08 21:38:00	103.78	33.29	2
2017-08-08 21:39:00	103.86	33.29	144
2017-08-08 21:39:00	103.95	33.29	130
2017-08-08 21:39:00	103.91	33.29	90
2017-08-08 21:39:00	103.82	33.29	21
2017-08-08 21:39:00	103.78	33.29	2
2017-08-08 21:40:00	103.86	33.29	109
2017-08-08 21:40:00	103.95	33.29	99
2017-08-08 21:40:00	103.91	33.29	75
2017-08-08 21:40:00	103.82	33.29	9
2017-08-08 21:40:00	103.78	33.29	1
2017-08-08 21:41:00	103.86	33.29	77
2017-08-08 21:41:00	103.91	33.29	71
2017-08-08 21:41:00	103.95	33.29	65
2017-08-08 21:41:00	103.82	33.29	13
2017-08-08 21:42:00	103.86	33.29	95
2017-08-08 21:42:00	103.95	33.29	88
2017-08-08 21:42:00	103.91	33.29	77
2017-08-08 21:42:00	103.78	33.29	8
2017-08-08 21:42:00	103.82	33.29	2
2017-08-08 21:43:00	103.86	33.29	125
2017-08-08 21:43:00	103.95	33.29	90
2017-08-08 21:43:00	103.91	33.29	63
2017-08-08 21:43:00	103.78	33.29	11
2017-08-08 21:43:00	103.82	33.29	9
2017-08-08 21:44:00	103.86	33.29	121
2017-08-08 21:44:00	103.95	33.29	129
2017-08-08 21:44:00	103.91	33.29	46
2017-08-08 21:44:00	103.82	33.29	24
2017-08-08 21:45:00	103.86	33.29	127
2017-08-08 21:45:00	103.95	33.29	84
2017-08-08 21:45:00	103.91	33.29	62
2017-08-08 21:45:00	103.82	33.29	13
2017-08-08 21:45:00	103.78	33.29	2
2017-08-08 21:46:00	103.86	33.29	97
2017-08-08 21:46:00	103.95	33.29	112
2017-08-08 21:46:00	103.91	33.29	64
2017-08-08 21:46:00	103.82	33.29	35
2017-08-08 21:47:00	103.86	33.29	96
2017-08-08 21:47:00	103.95	33.29	108
2017-08-08 21:47:00	103.91	33.29	60
2017-08-08 21:47:00	103.82	33.29	25
2017-08-08 21:47:00	103.78	33.29	1
2017-08-08 21:48:00	103.86	33.29	89
2017-08-08 21:48:00	103.91	33.29	98
2017-08-08 21:48:00	103.95	33.29	85
2017-08-08 21:48:00	103.82	33.29	31
2017-08-08 21:48:00	103.78	33.29	1
2017-08-08 21:49:00	103.86	33.29	92
2017-08-08 21:49:00	103.95	33.29	121
2017-08-08 21:49:00	103.91	33.29	73
2017-08-08 21:49:00	103.82	33.29	18
2017-08-08 21:49:00	103.78	33.29	1
2017-08-08 21:50:00	103.86	33.29	108
2017-08-08 21:50:00	103.95	33.29	90
2017-08-08 21:50:00	103.91	33.29	46
2017-08-08 21:50:00	103.82	33.29	18
2017-08-08 21:50:00	103.78	33.29	1
2017-08-08 21:51:00	103.86	33.29	104
2017-08-08 21:51:00	103.91	33.29	104
2017-08-08 21:51:00	103.95	33.29	78
2017-08-08 21:51:00	103.82	33.29	14
2017-08-08 21:51:00	103.78	33.29	1
2017-08-08 21:52:00	103.86	33.29	97
2017-08-08 21:52:00	103.91	33.29	56
2017-08-08 21:52:00	103.95	33.29	40
2017-08-08 21:52:00	103.82	33.29	33
2017-08-08 21:52:00	103.78	33.29	2
2017-08-08 21:53:00	103.86	33.29	114
2017-08-08 21:53:00	103.95	33.29	114
2017-08-08 21:53:00	103.91	33.29	78
2017-08-08 21:53:00	103.82	33.29	18
2017-08-08 21:53:00	103.78	33.29	3
2017-08-08 21:54:00	103.86	33.29	98
2017-08-08 21:54:00	103.95	33.29	99
2017-08-08 21:54:00	103.91	33.29	88
2017-08-08 21:54:00	103.78	33.29	2
2017-08-08 21:55:00	103.86	33.29	121
2017-08-08 21:55:00	103.91	33.29	118
2017-08-08 21:55:00	103.95	33.29	75
2017-08-08 21:55:00	103.82	33.29	25
2017-08-08 21:56:00	103.95	33.29	149
2017-08-08 21:56:00	103.86	33.29	123
2017-08-08 21:56:00	103.91	33.29	45
2017-08-08 21:56:00	103.82	33.29	29
2017-08-08 21:56:00	103.78	33.29	1
2017-08-08 21:57:00	103.95	33.29	132
2017-08-08 21:57:00	103.86	33.29	71
2017-08-08 21:57:00	103.91	33.29	67
2017-08-08 21:57:00	103.82	33.29	11
2017-08-08 21:57:00	103.78	33.29	1
2017-08-08 21:58:00	103.95	33.29	140
2017-08-08 21:58:00	103.86	33.29	156
2017-08-08 21:58:00	103.91	33.29	61
2017-08-08 21:58:00	103.82	33.29	24
2017-08-08 21:58:00	103.78	33.29	2
2017-08-08 21:59:00	103.86	33.29	129
2017-08-08 21:59:00	103.91	33.29	98
2017-08-08 21:59:00	103.95	33.29	94
2017-08-08 21:59:00	103.82	33.29	2
2017-08-08 22:00:00	103.86	33.29	104
2017-08-08 22:00:00	103.95	33.29	112
2017-08-08 22:00:00	103.91	33.29	109
2017-08-08 22:00:00	103.82	33.29	5
2017-08-08 22:00:00	103.78	33.29	2
2017-08-08 22:01:00	103.86	33.29	142
2017-08-08 22:01:00	103.91	33.29	78
2017-08-08 22:01:00	103.95	33.29	56
2017-08-08 22:01:00	103.82	33.29	34
2017-08-08 22:01:00	103.78	33.29	1
2017-08-08 22:02:00	103.86	33.29	175
2017-08-08 22:02:00	103.95	33.29	121
2017-08-08 22:02:00	103.91	33.29	80
2017-08-08 22:02:00	103.78	33.29	6
2017-08-08 22:02:00	103.82	33.29	2
2017-08-08 22:03:00	103.86	33.29	135
2017-08-08 22:03:00	103.95	33.29	108
2017-08-08 22:03:00	103.91	33.29	106
2017-08-08 22:03:00	103.78	33.29	3
2017-08-08 22:03:00	103.82	33.29	2
2017-08-08 22:04:00	103.95	33.29	134
2017-08-08 22:04:00	103.86	33.29	125
2017-08-08 22:04:00	103.91	33.29	55
2017-08-08 22:04:00	103.82	33.29	22
2017-08-08 22:05:00	103.86	33.29	117
2017-08-08 22:05:00	103.95	33.29	98
2017-08-08 22:05:00	103.91	33.29	37
2017-08-08 22:05:00	103.82	33.29	5
2017-08-08 22:05:00	103.78	33.29	2
2017-08-08 22:06:00	103.95	33.29	162
2017-08-08 22:06:00	103.86	33.29	151
2017-08-08 22:06:00	103.91	33.29	44
2017-08-08 22:06:00	103.78	33.29	17
2017-08-08 22:06:00	103.82	33.29	13
2017-08-08 22:07:00	103.95	33.29	126
2017-08-08 22:07:00	103.86	33.29	83
2017-08-08 22:07:00	103.91	33.29	71
2017-08-08 22:07:00	103.82	33.29	11
2017-08-08 22:07:00	103.78	33.29	4
2017-08-08 22:08:00	103.95	33.29	176
2017-08-08 22:08:00	103.86	33.29	116
2017-08-08 22:08:00	103.91	33.29	100
2017-08-08 22:08:00	103.82	33.29	9
2017-08-08 22:08:00	103.78	33.29	7
2017-08-08 22:09:00	103.86	33.29	110
2017-08-08 22:09:00	103.95	33.29	65
2017-08-08 22:09:00	103.91	33.29	61
2017-08-08 22:09:00	103.82	33.29	9
2017-08-08 22:09:00	103.78	33.29	1
2017-08-08 22:10:00	103.86	33.29	116
2017-08-08 22:10:00	103.91	33.29	123
2017-08-08 22:10:00	103.95	33.29	38
2017-08-08 22:10:00	103.78	33.29	1
2017-08-08 22:10:00	103.82	33.29	1
2017-08-08 22:11:00	103.86	33.29	88
2017-08-08 22:11:00	103.95	33.29	109
2017-08-08 22:11:00	103.91	33.29	96
2017-08-08 22:11:00	103.78	33.29	6
2017-08-08 22:11:00	103.82	33.29	4
2017-08-08 22:12:00	103.86	33.29	127
2017-08-08 22:12:00	103.95	33.29	108
2017-08-08 22:12:00	103.91	33.29	63
2017-08-08 22:12:00	103.82	33.29	8
2017-08-08 22:12:00	103.78	33.29	7
2017-08-08 22:13:00	103.95	33.29	168
2017-08-08 22:13:00	103.86	33.29	145
2017-08-08 22:13:00	103.91	33.29	107
2017-08-08 22:13:00	103.82	33.29	8
2017-08-08 22:13:00	103.78	33.29	3
2017-08-08 22:14:00	103.86	33.29	129
2017-08-08 22:14:00	103.95	33.29	117
2017-08-08 22:14:00	103.91	33.29	76
2017-08-08 22:14:00	103.82	33.29	1
2017-08-08 22:15:00	103.86	33.29	95
2017-08-08 22:15:00	103.95	33.29	113
2017-08-08 22:15:00	103.91	33.29	57
2017-08-08 22:15:00	103.78	33.29	5
2017-08-08 22:15:00	103.82	33.29	4
2017-08-08 22:16:00	103.86	33.29	90
2017-08-08 22:16:00	103.91	33.29	50
2017-08-08 22:16:00	103.95	33.29	40
2017-08-08 22:16:00	103.82	33.29	6
2017-08-08 22:17:00	103.91	33.29	127
2017-08-08 22:17:00	103.86	33.29	62
2017-08-08 22:17:00	103.95	33.29	81
2017-08-08 22:17:00	103.78	33.29	5
2017-08-08 22:17:00	103.82	33.29	4
2017-08-08 22:18:00	103.95	33.29	137
2017-08-08 22:18:00	103.86	33.29	107
2017-08-08 22:18:00	103.91	33.29	67
2017-08-08 22:18:00	103.82	33.29	21
2017-08-08 22:18:00	103.78	33.29	7
2017-08-08 22:19:00	103.86	33.29	69
2017-08-08 22:19:00	103.91	33.29	85
2017-08-08 22:19:00	103.95	33.29	73
2017-08-08 22:19:00	103.82	33.29	10
2017-08-08 22:19:00	103.78	33.29	4
2017-08-08 22:20:00	103.95	33.29	124
2017-08-08 22:20:00	103.86	33.29	110
2017-08-08 22:20:00	103.91	33.29	102
2017-08-08 22:20:00	103.82	33.29	4
2017-08-08 22:20:00	103.78	33.29	1
2017-08-08 22:21:00	103.86	33.29	104
2017-08-08 22:21:00	103.95	33.29	111
2017-08-08 22:21:00	103.91	33.29	55
2017-08-08 22:21:00	103.78	33.29	2
2017-08-08 22:21:00	103.82	33.29	2
2017-08-08 22:22:00	103.86	33.29	78
2017-08-08 22:22:00	103.91	33.29	102
2017-08-08 22:22:00	103.95	33.29	62
2017-08-08 22:22:00	103.82	33.29	10
2017-08-08 22:22:00	103.78	33.29	1
2017-08-08 22:23:00	103.95	33.29	123
2017-08-08 22:23:00	103.86	33.29	77
2017-08-08 22:23:00	103.91	33.29	77
2017-08-08 22:23:00	103.82	33.29	13
2017-08-08 22:23:00	103.78	33.29	7
2017-08-08 22:24:00	103.86	33.29	59
2017-08-08 22:24:00	103.91	33.29	79
2017-08-08 22:24:00	103.95	33.29	59
2017-08-08 22:24:00	103.82	33.29	2
2017-08-08 22:24:00	103.78	33.29	1
2017-08-08 22:25:00	103.86	33.29	126
2017-08-08 22:25:00	103.91	33.29	68
2017-08-08 22:25:00	103.95	33.29	60
2017-08-08 22:25:00	103.78	33.29	3
2017-08-08 22:25:00	103.82	33.29	1
2017-08-08 22:26:00	103.86	33.29	84
2017-08-08 22:26:00	103.95	33.29	83
2017-08-08 22:26:00	103.91	33.29	61
2017-08-08 22:26:00	103.82	33.29	21
2017-08-08 22:26:00	103.78	33.29	11
2017-08-08 22:27:00	103.95	33.29	122
2017-08-08 22:27:00	103.86	33.29	117
2017-08-08 22:27:00	103.91	33.29	101
2017-08-08 22:27:00	103.82	33.29	20
2017-08-08 22:27:00	103.78	33.29	1
2017-08-08 22:28:00	103.86	33.29	45
2017-08-08 22:28:00	103.95	33.29	110
2017-08-08 22:28:00	103.91	33.29	76
2017-08-08 22:28:00	103.82	33.29	20
2017-08-08 22:28:00	103.78	33.29	1
2017-08-08 22:29:00	103.91	33.29	144
2017-08-08 22:29:00	103.86	33.29	108
2017-08-08 22:29:00	103.95	33.29	69
2017-08-08 22:29:00	103.82	33.29	41
2017-08-08 22:30:00	103.86	33.29	188
2017-08-08 22:30:00	103.95	33.29	106
2017-08-08 22:30:00	103.91	33.29	87
2017-08-08 22:30:00	103.82	33.29	11
2017-08-08 22:30:00	103.78	33.29	6
2017-08-08 22:31:00	103.91	33.29	124
2017-08-08 22:31:00	103.95	33.29	120
2017-08-08 22:31:00	103.86	33.29	107
2017-08-08 22:31:00	103.82	33.29	2
2017-08-08 22:32:00	103.86	33.29	95
2017-08-08 22:32:00	103.91	33.29	107
2017-08-08 22:32:00	103.95	33.29	95
2017-08-08 22:32:00	103.78	33.29	3
2017-08-08 22:32:00	103.82	33.29	2
2017-08-08 22:33:00	103.91	33.29	119
2017-08-08 22:33:00	103.86	33.29	68
2017-08-08 22:33:00	103.95	33.29	93
2017-08-08 22:33:00	103.78	33.29	1
2017-08-08 22:33:00	103.82	33.29	1
2017-08-08 22:34:00	103.86	33.29	74
2017-08-08 22:34:00	103.95	33.29	110
2017-08-08 22:34:00	103.91	33.29	71
2017-08-08 22:34:00	103.82	33.29	5
2017-08-08 22:34:00	103.78	33.29	1
2017-08-08 22:35:00	103.86	33.29	83
2017-08-08 22:35:00	103.91	33.29	84
2017-08-08 22:35:00	103.95	33.29	74
2017-08-08 22:35:00	103.82	33.29	4
2017-08-08 22:35:00	103.78	33.29	1
2017-08-08 22:36:00	103.86	33.29	61
2017-08-08 22:36:00	103.95	33.29	104
2017-08-08 22:36:00	103.91	33.29	44
2017-08-08 22:36:00	103.82	33.29	9
2017-08-08 22:36:00	103.78	33.29	4
2017-08-08 22:37:00	103.86	33.29	84
2017-08-08 22:37:00	103.95	33.29	113
2017-08-08 22:37:00	103.91	33.29	35
2017-08-08 22:37:00	103.78	33.29	4
2017-08-08 22:37:00	103.82	33.29	2
2017-08-08 22:38:00	103.86	33.29	69
2017-08-08 22:38:00	103.95	33.29	72
2017-08-08 22:38:00	103.91	33.29	32
2017-08-08 22:38:00	103.82	33.29	2
2017-08-08 22:39:00	103.86	33.29	86
2017-08-08 22:39:00	103.91	33.29	81
2017-08-08 22:39:00	103.95	33.29	61
2017-08-08 22:39:00	103.82	33.29	4
2017-08-08 22:40:00	103.86	33.29	131
2017-08-08 22:40:00	103.95	33.29	112
2017-08-08 22:40:00	103.91	33.29	62
2017-08-08 22:40:00	103.78	33.29	1
2017-08-08 22:40:00	103.82	33.29	1
2017-08-08 22:41:00	103.86	33.29	32
2017-08-08 22:41:00	103.95	33.29	106
2017-08-08 22:41:00	103.91	33.29	99
2017-08-08 22:41:00	103.82	33.29	10
2017-08-08 22:41:00	103.78	33.29	1
2017-08-08 22:42:00	103.86	33.29	96
2017-08-08 22:42:00	103.91	33.29	90
2017-08-08 22:42:00	103.95	33.29	86
2017-08-08 22:42:00	103.82	33.29	9
2017-08-08 22:42:00	103.78	33.29	1
2017-08-08 22:43:00	103.86	33.29	42
2017-08-08 22:43:00	103.95	33.29	106
2017-08-08 22:43:00	103.91	33.29	49
2017-08-08 22:43:00	103.78	33.29	4
2017-08-08 22:43:00	103.82	33.29	3
2017-08-08 22:44:00	103.95	33.29	195
2017-08-08 22:44:00	103.86	33.29	112
2017-08-08 22:44:00	103.91	33.29	82
2017-08-08 22:44:00	103.78	33.29	1
2017-08-08 22:44:00	103.82	33.29	1
2017-08-08 22:45:00	103.95	33.29	179
2017-08-08 22:45:00	103.86	33.29	124
2017-08-08 22:45:00	103.91	33.29	62
2017-08-08 22:45:00	103.78	33.29	5
2017-08-08 22:45:00	103.82	33.29	1
2017-08-08 22:46:00	103.95	33.29	128
2017-08-08 22:46:00	103.86	33.29	38
2017-08-08 22:46:00	103.91	33.29	80
2017-08-08 22:47:00	103.95	33.29	168
2017-08-08 22:47:00	103.86	33.29	83
2017-08-08 22:47:00	103.91	33.29	93
2017-08-08 22:47:00	103.82	33.29	1
2017-08-08 22:48:00	103.95	33.29	130
2017-08-08 22:48:00	103.86	33.29	87
2017-08-08 22:48:00	103.91	33.29	90
2017-08-08 22:48:00	103.82	33.29	3
2017-08-08 22:48:00	103.78	33.29	1
2017-08-08 22:49:00	103.95	33.29	200
2017-08-08 22:49:00	103.86	33.29	69
2017-08-08 22:49:00	103.91	33.29	44
2017-08-08 22:49:00	103.82	33.29	9
2017-08-08 22:49:00	103.78	33.29	2
2017-08-08 22:50:00	103.95	33.29	142
2017-08-08 22:50:00	103.86	33.29	70
2017-08-08 22:50:00	103.91	33.29	97
2017-08-08 22:50:00	103.78	33.29	3
2017-08-08 22:50:00	103.82	33.29	1
2017-08-08 22:51:00	103.86	33.29	69
2017-08-08 22:51:00	103.91	33.29	82
2017-08-08 22:51:00	103.95	33.29	76
2017-08-08 22:51:00	103.82	33.29	3
2017-08-08 22:52:00	103.86	33.29	63
2017-08-08 22:52:00	103.95	33.29	94
2017-08-08 22:52:00	103.91	33.29	76
2017-08-08 22:52:00	103.82	33.29	7
2017-08-08 22:52:00	103.78	33.29	1
2017-08-08 22:53:00	103.95	33.29	134
2017-08-08 22:53:00	103.86	33.29	106
2017-08-08 22:53:00	103.91	33.29	89
2017-08-08 22:53:00	103.82	33.29	8
2017-08-08 22:53:00	103.78	33.29	1
2017-08-08 22:54:00	103.86	33.29	19
2017-08-08 22:54:00	103.95	33.29	100
2017-08-08 22:54:00	103.91	33.29	77
2017-08-08 22:54:00	103.82	33.29	9
2017-08-08 22:54:00	103.78	33.29	1
2017-08-08 22:55:00	103.86	33.29	65
2017-08-08 22:55:00	103.95	33.29	95
2017-08-08 22:55:00	103.91	33.29	66
2017-08-08 22:55:00	103.82	33.29	15
2017-08-08 22:55:00	103.78	33.29	10
2017-08-08 22:56:00	103.95	33.29	128
2017-08-08 22:56:00	103.86	33.29	53
2017-08-08 22:56:00	103.91	33.29	81
2017-08-08 22:56:00	103.82	33.29	2
2017-08-08 22:56:00	103.78	33.29	1
2017-08-08 22:57:00	103.86	33.29	144
2017-08-08 22:57:00	103.95	33.29	113
2017-08-08 22:57:00	103.91	33.29	52
2017-08-08 22:57:00	103.82	33.29	13
2017-08-08 22:57:00	103.78	33.29	1
2017-08-08 22:58:00	103.95	33.29	171
2017-08-08 22:58:00	103.86	33.29	49
2017-08-08 22:58:00	103.91	33.29	92
2017-08-08 22:58:00	103.78	33.29	1
2017-08-08 22:58:00	103.82	33.29	1
2017-08-08 22:59:00	103.95	33.29	146
2017-08-08 22:59:00	103.86	33.29	91
2017-08-08 22:59:00	103.91	33.29	84
2017-08-08 22:59:00	103.82	33.29	8

## Sheet: 20170807
序号	geohash5	时间	统计量
3	wmcdt	2017-08-07 19:19:00	7
3	wmcdw	2017-08-07 19:19:00	105
3	wmcdy	2017-08-07 19:19:00	35
3	wmcdz	2017-08-07 19:19:00	42
3	wmce5	2017-08-07 19:19:00	2
3	wmcep	2017-08-07 19:19:00	7
3	wmcer	2017-08-07 19:19:00	3
3	wmcf6	2017-08-07 19:19:00	29
3	wmcf7	2017-08-07 19:19:00	43
3	wmcgb	2017-08-07 19:19:00	1
3	wmcsr	2017-08-07 19:19:00	28
3	wmcus	2017-08-07 19:19:00	18
3	wmcuu	2017-08-07 19:19:00	21
3	wmcv0	2017-08-07 19:19:00	37
3	wmcv1	2017-08-07 19:19:00	41
3	wmcv3	2017-08-07 19:19:00	2
3	wmcv6	2017-08-07 19:19:00	69
3	wmcv7	2017-08-07 19:19:00	533
3	wmcv9	2017-08-07 19:19:00	3
3	wmcvk	2017-08-07 19:19:00	525
3	wmcvm	2017-08-07 19:19:00	231
3	wmcvt	2017-08-07 19:19:00	46
3	wmcvw	2017-08-07 19:19:00	3
3	wmcvx	2017-08-07 19:19:00	4
3	wmcxj	2017-08-07 19:19:00	4
3	wmcxp	2017-08-07 19:19:00	3
3	wmcyd	2017-08-07 19:19:00	1
3	wmcyp	2017-08-07 19:19:00	2
3	wmcyr	2017-08-07 19:19:00	13
3	wmcyv	2017-08-07 19:19:00	5
3	wmcyz	2017-08-07 19:19:00	4
3	wmcz5	2017-08-07 19:19:00	2
3	wmczh	2017-08-07 19:19:00	1
3	wmfh1	2017-08-07 19:19:00	5
3	wmfh7	2017-08-07 19:19:00	2
3	wmfhg	2017-08-07 19:19:00	1
3	wmfhs	2017-08-07 19:19:00	1
3	wmfht	2017-08-07 19:19:00	1
3	wmfhu	2017-08-07 19:19:00	6
3	wmfj5	2017-08-07 19:19:00	371
3	wmfj6	2017-08-07 19:19:00	1
3	wmfj7	2017-08-07 19:19:00	47
3	wmfj8	2017-08-07 19:19:00	1
3	wmfjd	2017-08-07 19:19:00	2
3	wmfjh	2017-08-07 19:19:00	193
3	wmcdt	2017-08-07 19:20:00	1
3	wmcdu	2017-08-07 19:20:00	3
3	wmcdw	2017-08-07 19:20:00	166
3	wmcdy	2017-08-07 19:20:00	27
3	wmcdz	2017-08-07 19:20:00	17
3	wmcer	2017-08-07 19:20:00	10
3	wmces	2017-08-07 19:20:00	1
3	wmcf6	2017-08-07 19:20:00	16
3	wmcf7	2017-08-07 19:20:00	95
3	wmcfk	2017-08-07 19:20:00	5
3	wmcsr	2017-08-07 19:20:00	47
3	wmcuu	2017-08-07 19:20:00	15
3	wmcv0	2017-08-07 19:20:00	10
3	wmcv1	2017-08-07 19:20:00	27
3	wmcv3	2017-08-07 19:20:00	2
3	wmcv6	2017-08-07 19:20:00	46
3	wmcv7	2017-08-07 19:20:00	625
3	wmcvd	2017-08-07 19:20:00	1
3	wmcvh	2017-08-07 19:20:00	19
3	wmcvk	2017-08-07 19:20:00	548
3	wmcvm	2017-08-07 19:20:00	366
3	wmcvt	2017-08-07 19:20:00	39
3	wmcvw	2017-08-07 19:20:00	2
3	wmcvx	2017-08-07 19:20:00	2
3	wmcxj	2017-08-07 19:20:00	3
3	wmcxn	2017-08-07 19:20:00	1
3	wmcyd	2017-08-07 19:20:00	1
3	wmcyp	2017-08-07 19:20:00	3
3	wmcyr	2017-08-07 19:20:00	2
3	wmcyv	2017-08-07 19:20:00	2
3	wmcyx	2017-08-07 19:20:00	18
3	wmcz4	2017-08-07 19:20:00	2
3	wmf5g	2017-08-07 19:20:00	7
3	wmfh4	2017-08-07 19:20:00	1
3	wmfhe	2017-08-07 19:20:00	7
3	wmfhs	2017-08-07 19:20:00	5
3	wmfhu	2017-08-07 19:20:00	7
3	wmfj3	2017-08-07 19:20:00	3
3	wmfj5	2017-08-07 19:20:00	231
3	wmfj6	2017-08-07 19:20:00	5
3	wmfj7	2017-08-07 19:20:00	45
3	wmfj8	2017-08-07 19:20:00	4
3	wmfjd	2017-08-07 19:20:00	2
3	wmfjh	2017-08-07 19:20:00	243
3	wmfn8	2017-08-07 19:20:00	1
3	wmcdt	2017-08-07 19:21:00	6
3	wmcdu	2017-08-07 19:21:00	1
3	wmcdw	2017-08-07 19:21:00	94
3	wmcdy	2017-08-07 19:21:00	6
3	wmcdz	2017-08-07 19:21:00	17
3	wmce5	2017-08-07 19:21:00	9
3	wmces	2017-08-07 19:21:00	1
3	wmcf2	2017-08-07 19:21:00	17
3	wmcf6	2017-08-07 19:21:00	62
3	wmcf7	2017-08-07 19:21:00	100
3	wmcfk	2017-08-07 19:21:00	3
3	wmctz	2017-08-07 19:21:00	5
3	wmcu0	2017-08-07 19:21:00	3
3	wmcub	2017-08-07 19:21:00	4
3	wmcus	2017-08-07 19:21:00	11
3	wmcuu	2017-08-07 19:21:00	14
3	wmcv0	2017-08-07 19:21:00	41
3	wmcv1	2017-08-07 19:21:00	5
3	wmcv3	2017-08-07 19:21:00	6
3	wmcv6	2017-08-07 19:21:00	73
3	wmcv7	2017-08-07 19:21:00	704
3	wmcvh	2017-08-07 19:21:00	22
3	wmcvk	2017-08-07 19:21:00	565
3	wmcvm	2017-08-07 19:21:00	287
3	wmcvt	2017-08-07 19:21:00	12
3	wmcvx	2017-08-07 19:21:00	3
3	wmcxj	2017-08-07 19:21:00	1
3	wmcxn	2017-08-07 19:21:00	1
3	wmcyd	2017-08-07 19:21:00	1
3	wmcyp	2017-08-07 19:21:00	5
3	wmcyv	2017-08-07 19:21:00	5
3	wmcyw	2017-08-07 19:21:00	3
3	wmcyz	2017-08-07 19:21:00	4
3	wmcz5	2017-08-07 19:21:00	2
3	wmczh	2017-08-07 19:21:00	10
3	wmf5e	2017-08-07 19:21:00	11
3	wmf5g	2017-08-07 19:21:00	7
3	wmfh1	2017-08-07 19:21:00	2
3	wmfh7	2017-08-07 19:21:00	1
3	wmfhg	2017-08-07 19:21:00	3
3	wmfhu	2017-08-07 19:21:00	1
3	wmfj3	2017-08-07 19:21:00	2
3	wmfj5	2017-08-07 19:21:00	356
3	wmfj6	2017-08-07 19:21:00	4
3	wmfj7	2017-08-07 19:21:00	13
3	wmfj8	2017-08-07 19:21:00	6
3	wmfjh	2017-08-07 19:21:00	298
3	wmcdu	2017-08-07 19:22:00	4
3	wmcdw	2017-08-07 19:22:00	141
3	wmcdy	2017-08-07 19:22:00	41
3	wmcdz	2017-08-07 19:22:00	21
3	wmcer	2017-08-07 19:22:00	4
3	wmcf2	2017-08-07 19:22:00	13
3	wmcf6	2017-08-07 19:22:00	33
3	wmcf7	2017-08-07 19:22:00	28
3	wmcfk	2017-08-07 19:22:00	3
3	wmcsr	2017-08-07 19:22:00	31
3	wmcu0	2017-08-07 19:22:00	2
3	wmcub	2017-08-07 19:22:00	5
3	wmcus	2017-08-07 19:22:00	4
3	wmcuu	2017-08-07 19:22:00	34
3	wmcv0	2017-08-07 19:22:00	29
3	wmcv1	2017-08-07 19:22:00	1
3	wmcv6	2017-08-07 19:22:00	41
3	wmcv7	2017-08-07 19:22:00	528
3	wmcvh	2017-08-07 19:22:00	2
3	wmcvk	2017-08-07 19:22:00	460
3	wmcvm	2017-08-07 19:22:00	165
3	wmcvt	2017-08-07 19:22:00	20
3	wmcvw	2017-08-07 19:22:00	8
3	wmcvx	2017-08-07 19:22:00	4
3	wmcye	2017-08-07 19:22:00	2
3	wmcyp	2017-08-07 19:22:00	2
3	wmcyr	2017-08-07 19:22:00	6
3	wmcys	2017-08-07 19:22:00	1
3	wmcyv	2017-08-07 19:22:00	2
3	wmcyw	2017-08-07 19:22:00	2
3	wmcyy	2017-08-07 19:22:00	2
3	wmcyz	2017-08-07 19:22:00	2
3	wmcz5	2017-08-07 19:22:00	4
3	wmfhd	2017-08-07 19:22:00	1
3	wmfhe	2017-08-07 19:22:00	2
3	wmfhs	2017-08-07 19:22:00	10
3	wmfht	2017-08-07 19:22:00	1
3	wmfhu	2017-08-07 19:22:00	1
3	wmfj5	2017-08-07 19:22:00	290
3	wmfj7	2017-08-07 19:22:00	27
3	wmfj9	2017-08-07 19:22:00	6
3	wmfjh	2017-08-07 19:22:00	205
3	wmcds	2017-08-07 19:23:00	6
3	wmcdw	2017-08-07 19:23:00	148
3	wmcdy	2017-08-07 19:23:00	13
3	wmcdz	2017-08-07 19:23:00	15
3	wmce3	2017-08-07 19:23:00	1
3	wmcer	2017-08-07 19:23:00	7
3	wmcf2	2017-08-07 19:23:00	1
3	wmcf6	2017-08-07 19:23:00	64
3	wmcf7	2017-08-07 19:23:00	73
3	wmcfk	2017-08-07 19:23:00	8
3	wmcsr	2017-08-07 19:23:00	19
3	wmcu0	2017-08-07 19:23:00	2
3	wmcus	2017-08-07 19:23:00	5
3	wmcv0	2017-08-07 19:23:00	33
3	wmcv1	2017-08-07 19:23:00	2
3	wmcv3	2017-08-07 19:23:00	5
3	wmcv6	2017-08-07 19:23:00	83
3	wmcv7	2017-08-07 19:23:00	502
3	wmcvh	2017-08-07 19:23:00	21
3	wmcvk	2017-08-07 19:23:00	321
3	wmcvm	2017-08-07 19:23:00	287
3	wmcvt	2017-08-07 19:23:00	10
3	wmcvx	2017-08-07 19:23:00	1
3	wmcwq	2017-08-07 19:23:00	2
3	wmcyp	2017-08-07 19:23:00	3
3	wmcyr	2017-08-07 19:23:00	3
3	wmcyt	2017-08-07 19:23:00	1
3	wmcyu	2017-08-07 19:23:00	1
3	wmcyv	2017-08-07 19:23:00	2
3	wmcyx	2017-08-07 19:23:00	3
3	wmczh	2017-08-07 19:23:00	4
3	wmczp	2017-08-07 19:23:00	2
3	wmf54	2017-08-07 19:23:00	2
3	wmf5e	2017-08-07 19:23:00	11
3	wmf5g	2017-08-07 19:23:00	8
3	wmfh1	2017-08-07 19:23:00	5
3	wmfh7	2017-08-07 19:23:00	1
3	wmfhd	2017-08-07 19:23:00	3
3	wmfhe	2017-08-07 19:23:00	2
3	wmfhm	2017-08-07 19:23:00	2
3	wmfhs	2017-08-07 19:23:00	12
3	wmfht	2017-08-07 19:23:00	1
3	wmfhu	2017-08-07 19:23:00	5
3	wmfj3	2017-08-07 19:23:00	4
3	wmfj5	2017-08-07 19:23:00	310
3	wmfj6	2017-08-07 19:23:00	2
3	wmfj7	2017-08-07 19:23:00	18
3	wmfj8	2017-08-07 19:23:00	12
3	wmfj9	2017-08-07 19:23:00	3
3	wmfjh	2017-08-07 19:23:00	229
3	wmfn0	2017-08-07 19:23:00	3
3	wmfn8	2017-08-07 19:23:00	3
3	wmcdu	2017-08-07 19:24:00	6
3	wmcdw	2017-08-07 19:24:00	177
3	wmcdy	2017-08-07 19:24:00	50
3	wmcdz	2017-08-07 19:24:00	15
3	wmcep	2017-08-07 19:24:00	2
3	wmcf2	2017-08-07 19:24:00	3
3	wmcf6	2017-08-07 19:24:00	30
3	wmcf7	2017-08-07 19:24:00	52
3	wmcfk	2017-08-07 19:24:00	11
3	wmcsr	2017-08-07 19:24:00	1
3	wmcus	2017-08-07 19:24:00	5
3	wmcuu	2017-08-07 19:24:00	4
3	wmcv0	2017-08-07 19:24:00	31
3	wmcv1	2017-08-07 19:24:00	6
3	wmcv6	2017-08-07 19:24:00	126
3	wmcv7	2017-08-07 19:24:00	545
3	wmcvh	2017-08-07 19:24:00	2
3	wmcvk	2017-08-07 19:24:00	494
3	wmcvm	2017-08-07 19:24:00	260
3	wmcvt	2017-08-07 19:24:00	15
3	wmcvw	2017-08-07 19:24:00	1
3	wmcvx	2017-08-07 19:24:00	4
3	wmcxp	2017-08-07 19:24:00	4
3	wmcyp	2017-08-07 19:24:00	2
3	wmcyv	2017-08-07 19:24:00	2
3	wmcyw	2017-08-07 19:24:00	1
3	wmczh	2017-08-07 19:24:00	2
3	wmczp	2017-08-07 19:24:00	2
3	wmf54	2017-08-07 19:24:00	6
3	wmf57	2017-08-07 19:24:00	8
3	wmf5e	2017-08-07 19:24:00	3
3	wmf5g	2017-08-07 19:24:00	6
3	wmfh1	2017-08-07 19:24:00	2
3	wmfh4	2017-08-07 19:24:00	2
3	wmfhe	2017-08-07 19:24:00	7
3	wmfhg	2017-08-07 19:24:00	1
3	wmfhs	2017-08-07 19:24:00	7
3	wmfht	2017-08-07 19:24:00	7
3	wmfhu	2017-08-07 19:24:00	8
3	wmfj5	2017-08-07 19:24:00	276
3	wmfj7	2017-08-07 19:24:00	9
3	wmfj8	2017-08-07 19:24:00	6
3	wmfj9	2017-08-07 19:24:00	3
3	wmfje	2017-08-07 19:24:00	1
3	wmfjh	2017-08-07 19:24:00	312
3	wmcds	2017-08-07 19:25:00	2
3	wmcdu	2017-08-07 19:25:00	3
3	wmcdw	2017-08-07 19:25:00	228
3	wmcdy	2017-08-07 19:25:00	18
3	wmcdz	2017-08-07 19:25:00	12
3	wmce5	2017-08-07 19:25:00	4
3	wmcer	2017-08-07 19:25:00	10
3	wmcf2	2017-08-07 19:25:00	1
3	wmcf6	2017-08-07 19:25:00	52
3	wmcf7	2017-08-07 19:25:00	80
3	wmcfk	2017-08-07 19:25:00	6
3	wmcfs	2017-08-07 19:25:00	8
3	wmcsr	2017-08-07 19:25:00	39
3	wmcub	2017-08-07 19:25:00	7
3	wmcus	2017-08-07 19:25:00	3
3	wmcuu	2017-08-07 19:25:00	5
3	wmcv0	2017-08-07 19:25:00	47
3	wmcv1	2017-08-07 19:25:00	14
3	wmcv3	2017-08-07 19:25:00	17
3	wmcv6	2017-08-07 19:25:00	58
3	wmcv7	2017-08-07 19:25:00	560
3	wmcvd	2017-08-07 19:25:00	1
3	wmcvh	2017-08-07 19:25:00	29
3	wmcvk	2017-08-07 19:25:00	529
3	wmcvm	2017-08-07 19:25:00	280
3	wmcvt	2017-08-07 19:25:00	19
3	wmcvw	2017-08-07 19:25:00	1
3	wmcvx	2017-08-07 19:25:00	21
3	wmcxj	2017-08-07 19:25:00	4
3	wmcyd	2017-08-07 19:25:00	1
3	wmcye	2017-08-07 19:25:00	2
3	wmcyp	2017-08-07 19:25:00	2
3	wmcyr	2017-08-07 19:25:00	4
3	wmcyt	2017-08-07 19:25:00	2
3	wmcyv	2017-08-07 19:25:00	1
3	wmcyw	2017-08-07 19:25:00	5
3	wmcyy	2017-08-07 19:25:00	1
3	wmcyz	2017-08-07 19:25:00	2
3	wmcz1	2017-08-07 19:25:00	2
3	wmf54	2017-08-07 19:25:00	5
3	wmf57	2017-08-07 19:25:00	8
3	wmf58	2017-08-07 19:25:00	2
3	wmf5e	2017-08-07 19:25:00	6
3	wmf5g	2017-08-07 19:25:00	3
3	wmfh7	2017-08-07 19:25:00	3
3	wmfhe	2017-08-07 19:25:00	2
3	wmfhg	2017-08-07 19:25:00	1
3	wmfhm	2017-08-07 19:25:00	2
3	wmfhs	2017-08-07 19:25:00	4
3	wmfht	2017-08-07 19:25:00	7
3	wmfhu	2017-08-07 19:25:00	1
3	wmfj3	2017-08-07 19:25:00	6
3	wmfj5	2017-08-07 19:25:00	222
3	wmfj6	2017-08-07 19:25:00	2
3	wmfj7	2017-08-07 19:25:00	67
3	wmfj8	2017-08-07 19:25:00	5
3	wmfjh	2017-08-07 19:25:00	194
3	wmfn2	2017-08-07 19:25:00	2
3	wmcdt	2017-08-07 19:26:00	2
3	wmcdu	2017-08-07 19:26:00	3
3	wmcdw	2017-08-07 19:26:00	135
3	wmcdy	2017-08-07 19:26:00	8
3	wmcdz	2017-08-07 19:26:00	23
3	wmcf6	2017-08-07 19:26:00	35
3	wmcf7	2017-08-07 19:26:00	30
3	wmcfk	2017-08-07 19:26:00	8
3	wmcfs	2017-08-07 19:26:00	4
3	wmcgv	2017-08-07 19:26:00	2
3	wmcsr	2017-08-07 19:26:00	18
3	wmcuu	2017-08-07 19:26:00	30
3	wmcv0	2017-08-07 19:26:00	20
3	wmcv1	2017-08-07 19:26:00	13
3	wmcv3	2017-08-07 19:26:00	9
3	wmcv6	2017-08-07 19:26:00	58
3	wmcv7	2017-08-07 19:26:00	461
3	wmcvd	2017-08-07 19:26:00	4
3	wmcvh	2017-08-07 19:26:00	7
3	wmcvj	2017-08-07 19:26:00	3
3	wmcvk	2017-08-07 19:26:00	537
3	wmcvm	2017-08-07 19:26:00	222
3	wmcvt	2017-08-07 19:26:00	38
3	wmcvw	2017-08-07 19:26:00	8
3	wmcvx	2017-08-07 19:26:00	23
3	wmcwq	2017-08-07 19:26:00	1
3	wmcye	2017-08-07 19:26:00	2
3	wmcyp	2017-08-07 19:26:00	2
3	wmcyr	2017-08-07 19:26:00	2
3	wmcyt	2017-08-07 19:26:00	1
3	wmcyu	2017-08-07 19:26:00	1
3	wmcyv	2017-08-07 19:26:00	1
3	wmcyw	2017-08-07 19:26:00	1
3	wmcyx	2017-08-07 19:26:00	3
3	wmcz4	2017-08-07 19:26:00	1
3	wmcz5	2017-08-07 19:26:00	3
3	wmf5e	2017-08-07 19:26:00	5
3	wmf5g	2017-08-07 19:26:00	6
3	wmfh4	2017-08-07 19:26:00	1
3	wmfh7	2017-08-07 19:26:00	1
3	wmfhs	2017-08-07 19:26:00	1
3	wmfhu	2017-08-07 19:26:00	2
3	wmfj3	2017-08-07 19:26:00	13
3	wmfj5	2017-08-07 19:26:00	244
3	wmfj7	2017-08-07 19:26:00	47
3	wmfj8	2017-08-07 19:26:00	7
3	wmfjd	2017-08-07 19:26:00	2
3	wmfjh	2017-08-07 19:26:00	417
3	wmfjj	2017-08-07 19:26:00	2
3	wmfn2	2017-08-07 19:26:00	2
3	wmfn8	2017-08-07 19:26:00	3
3	wmcdt	2017-08-07 19:27:00	6
3	wmcdw	2017-08-07 19:27:00	118
3	wmcdy	2017-08-07 19:27:00	26
3	wmce5	2017-08-07 19:27:00	3
3	wmcep	2017-08-07 19:27:00	2
3	wmcer	2017-08-07 19:27:00	9
3	wmcf2	2017-08-07 19:27:00	6
3	wmcf6	2017-08-07 19:27:00	38
3	wmcf7	2017-08-07 19:27:00	41
3	wmcfk	2017-08-07 19:27:00	11
3	wmcfs	2017-08-07 19:27:00	12
3	wmcu0	2017-08-07 19:27:00	4
3	wmcub	2017-08-07 19:27:00	1
3	wmcus	2017-08-07 19:27:00	7
3	wmcuu	2017-08-07 19:27:00	24
3	wmcv0	2017-08-07 19:27:00	51
3	wmcv1	2017-08-07 19:27:00	22
3	wmcv3	2017-08-07 19:27:00	8
3	wmcv6	2017-08-07 19:27:00	52
3	wmcv7	2017-08-07 19:27:00	565
3	wmcvj	2017-08-07 19:27:00	18
3	wmcvk	2017-08-07 19:27:00	306
3	wmcvm	2017-08-07 19:27:00	374
3	wmcvt	2017-08-07 19:27:00	21
3	wmcvx	2017-08-07 19:27:00	17
3	wmcyu	2017-08-07 19:27:00	1
3	wmcyv	2017-08-07 19:27:00	1
3	wmcyx	2017-08-07 19:27:00	1
3	wmcyy	2017-08-07 19:27:00	2
3	wmcyz	2017-08-07 19:27:00	1
3	wmcz4	2017-08-07 19:27:00	1
3	wmf54	2017-08-07 19:27:00	2
3	wmf5g	2017-08-07 19:27:00	23
3	wmfh7	2017-08-07 19:27:00	1
3	wmfhe	2017-08-07 19:27:00	4
3	wmfhg	2017-08-07 19:27:00	3
3	wmfhj	2017-08-07 19:27:00	2
3	wmfhs	2017-08-07 19:27:00	5
3	wmfht	2017-08-07 19:27:00	1
3	wmfj5	2017-08-07 19:27:00	301
3	wmfj7	2017-08-07 19:27:00	131
3	wmfj8	2017-08-07 19:27:00	2
3	wmfjd	2017-08-07 19:27:00	2
3	wmfjh	2017-08-07 19:27:00	364
3	wmfn8	2017-08-07 19:27:00	1
3	wmcdu	2017-08-07 19:28:00	6
3	wmcdw	2017-08-07 19:28:00	172
3	wmcdz	2017-08-07 19:28:00	17
3	wmces	2017-08-07 19:28:00	1
3	wmcf2	2017-08-07 19:28:00	2
3	wmcf6	2017-08-07 19:28:00	47
3	wmcf7	2017-08-07 19:28:00	37
3	wmcfk	2017-08-07 19:28:00	7
3	wmcfs	2017-08-07 19:28:00	6
3	wmcub	2017-08-07 19:28:00	5
3	wmcuu	2017-08-07 19:28:00	17
3	wmcv0	2017-08-07 19:28:00	31
3	wmcv3	2017-08-07 19:28:00	23
3	wmcv6	2017-08-07 19:28:00	67
3	wmcv7	2017-08-07 19:28:00	515
3	wmcv9	2017-08-07 19:28:00	2
3	wmcvd	2017-08-07 19:28:00	3
3	wmcvh	2017-08-07 19:28:00	17
3	wmcvk	2017-08-07 19:28:00	377
3	wmcvm	2017-08-07 19:28:00	411
3	wmcvt	2017-08-07 19:28:00	20
3	wmcvx	2017-08-07 19:28:00	9
3	wmcye	2017-08-07 19:28:00	2
3	wmcyr	2017-08-07 19:28:00	3
3	wmcyv	2017-08-07 19:28:00	3
3	wmcyw	2017-08-07 19:28:00	2
3	wmcyy	2017-08-07 19:28:00	4
3	wmcyz	2017-08-07 19:28:00	2
3	wmcz4	2017-08-07 19:28:00	2
3	wmczh	2017-08-07 19:28:00	7
3	wmf54	2017-08-07 19:28:00	4
3	wmf5g	2017-08-07 19:28:00	10
3	wmfhd	2017-08-07 19:28:00	2
3	wmfhe	2017-08-07 19:28:00	1
3	wmfht	2017-08-07 19:28:00	1
3	wmfj5	2017-08-07 19:28:00	296
3	wmfj6	2017-08-07 19:28:00	2
3	wmfj7	2017-08-07 19:28:00	33
3	wmfj8	2017-08-07 19:28:00	1
3	wmfj9	2017-08-07 19:28:00	4
3	wmfje	2017-08-07 19:28:00	1
3	wmfjh	2017-08-07 19:28:00	338
3	wmcdu	2017-08-07 19:29:00	3
3	wmcdw	2017-08-07 19:29:00	206
3	wmcdy	2017-08-07 19:29:00	22
3	wmcdz	2017-08-07 19:29:00	16
3	wmce3	2017-08-07 19:29:00	1
3	wmce5	2017-08-07 19:29:00	1
3	wmcer	2017-08-07 19:29:00	3
3	wmcf2	2017-08-07 19:29:00	1
3	wmcf6	2017-08-07 19:29:00	58
3	wmcf7	2017-08-07 19:29:00	56
3	wmcfk	2017-08-07 19:29:00	5
3	wmcsr	2017-08-07 19:29:00	16
3	wmcub	2017-08-07 19:29:00	1
3	wmcus	2017-08-07 19:29:00	3
3	wmcv0	2017-08-07 19:29:00	19
3	wmcv1	2017-08-07 19:29:00	15
3	wmcv6	2017-08-07 19:29:00	78
3	wmcv7	2017-08-07 19:29:00	470
3	wmcvh	2017-08-07 19:29:00	7
3	wmcvk	2017-08-07 19:29:00	238
3	wmcvm	2017-08-07 19:29:00	250
3	wmcvt	2017-08-07 19:29:00	34
3	wmcvx	2017-08-07 19:29:00	12
3	wmcxj	2017-08-07 19:29:00	1
3	wmcyr	2017-08-07 19:29:00	1
3	wmcyv	2017-08-07 19:29:00	1
3	wmcyw	2017-08-07 19:29:00	1
3	wmcyz	2017-08-07 19:29:00	2
3	wmf5e	2017-08-07 19:29:00	4
3	wmf5g	2017-08-07 19:29:00	30
3	wmfh1	2017-08-07 19:29:00	2
3	wmfhd	2017-08-07 19:29:00	1
3	wmfhe	2017-08-07 19:29:00	2
3	wmfhg	2017-08-07 19:29:00	8
3	wmfhs	2017-08-07 19:29:00	22
3	wmfhu	2017-08-07 19:29:00	8
3	wmfj5	2017-08-07 19:29:00	333
3	wmfj7	2017-08-07 19:29:00	39
3	wmfj8	2017-08-07 19:29:00	1
3	wmfj9	2017-08-07 19:29:00	6
3	wmfjh	2017-08-07 19:29:00	324
3	wmcdw	2017-08-07 19:30:00	127
3	wmcdy	2017-08-07 19:30:00	38
3	wmcdz	2017-08-07 19:30:00	26
3	wmcep	2017-08-07 19:30:00	1
3	wmcf6	2017-08-07 19:30:00	36
3	wmcf7	2017-08-07 19:30:00	40
3	wmcfk	2017-08-07 19:30:00	13
3	wmcfs	2017-08-07 19:30:00	2
3	wmcu8	2017-08-07 19:30:00	3
3	wmcub	2017-08-07 19:30:00	1
3	wmcus	2017-08-07 19:30:00	5
3	wmcuu	2017-08-07 19:30:00	1
3	wmcv0	2017-08-07 19:30:00	7
3	wmcv3	2017-08-07 19:30:00	4
3	wmcv6	2017-08-07 19:30:00	33
3	wmcv7	2017-08-07 19:30:00	498
3	wmcvh	2017-08-07 19:30:00	5
3	wmcvk	2017-08-07 19:30:00	364
3	wmcvm	2017-08-07 19:30:00	321
3	wmcvt	2017-08-07 19:30:00	3
3	wmcvx	2017-08-07 19:30:00	14
3	wmcxp	2017-08-07 19:30:00	1
3	wmcye	2017-08-07 19:30:00	2
3	wmcyk	2017-08-07 19:30:00	2
3	wmcyr	2017-08-07 19:30:00	2
3	wmcyv	2017-08-07 19:30:00	1
3	wmcyw	2017-08-07 19:30:00	1
3	wmcz5	2017-08-07 19:30:00	1
3	wmczh	2017-08-07 19:30:00	2
3	wmczj	2017-08-07 19:30:00	5
3	wmf54	2017-08-07 19:30:00	2
3	wmf5g	2017-08-07 19:30:00	14
3	wmfh1	2017-08-07 19:30:00	1
3	wmfh7	2017-08-07 19:30:00	2
3	wmfhs	2017-08-07 19:30:00	16
3	wmfhu	2017-08-07 19:30:00	1
3	wmfj3	2017-08-07 19:30:00	1
3	wmfj5	2017-08-07 19:30:00	377
3	wmfj7	2017-08-07 19:30:00	34
3	wmfj8	2017-08-07 19:30:00	2
3	wmfj9	2017-08-07 19:30:00	1
3	wmfje	2017-08-07 19:30:00	1
3	wmfjh	2017-08-07 19:30:00	327
3	wmcds	2017-08-07 19:31:00	1
3	wmcdt	2017-08-07 19:31:00	5
3	wmcdw	2017-08-07 19:31:00	115
3	wmcdy	2017-08-07 19:31:00	16
3	wmcdz	2017-08-07 19:31:00	32
3	wmcf2	2017-08-07 19:31:00	4
3	wmcf6	2017-08-07 19:31:00	75
3	wmcf7	2017-08-07 19:31:00	54
3	wmcfk	2017-08-07 19:31:00	2
3	wmcgv	2017-08-07 19:31:00	2
3	wmcsr	2017-08-07 19:31:00	35
3	wmcv0	2017-08-07 19:31:00	23
3	wmcv1	2017-08-07 19:31:00	28
3	wmcv6	2017-08-07 19:31:00	57
3	wmcv7	2017-08-07 19:31:00	496
3	wmcv9	2017-08-07 19:31:00	1
3	wmcvh	2017-08-07 19:31:00	2
3	wmcvk	2017-08-07 19:31:00	392
3	wmcvm	2017-08-07 19:31:00	327
3	wmcvt	2017-08-07 19:31:00	20
3	wmcvx	2017-08-07 19:31:00	4
3	wmcyd	2017-08-07 19:31:00	1
3	wmcye	2017-08-07 19:31:00	2
3	wmcyr	2017-08-07 19:31:00	6
3	wmcys	2017-08-07 19:31:00	1
3	wmcyt	2017-08-07 19:31:00	3
3	wmcyw	2017-08-07 19:31:00	7
3	wmcyx	2017-08-07 19:31:00	4
3	wmczk	2017-08-07 19:31:00	1
3	wmf57	2017-08-07 19:31:00	21
3	wmf5e	2017-08-07 19:31:00	3
3	wmf5g	2017-08-07 19:31:00	31
3	wmfh7	2017-08-07 19:31:00	2
3	wmfhd	2017-08-07 19:31:00	1
3	wmfhe	2017-08-07 19:31:00	12
3	wmfhj	2017-08-07 19:31:00	1
3	wmfhs	2017-08-07 19:31:00	4
3	wmfj5	2017-08-07 19:31:00	318
3	wmfj6	2017-08-07 19:31:00	2
3	wmfj7	2017-08-07 19:31:00	48
3	wmfj9	2017-08-07 19:31:00	8
3	wmfjd	2017-08-07 19:31:00	2
3	wmfje	2017-08-07 19:31:00	1
3	wmfjh	2017-08-07 19:31:00	286
3	wmfjj	2017-08-07 19:31:00	1
3	wmfn8	2017-08-07 19:31:00	1
3	wmcdt	2017-08-07 19:32:00	1
3	wmcdw	2017-08-07 19:32:00	152
3	wmcdy	2017-08-07 19:32:00	20
3	wmcdz	2017-08-07 19:32:00	26
3	wmcf6	2017-08-07 19:32:00	14
3	wmcf7	2017-08-07 19:32:00	11
3	wmcfs	2017-08-07 19:32:00	5
3	wmcgv	2017-08-07 19:32:00	2
3	wmcsr	2017-08-07 19:32:00	24
3	wmcu7	2017-08-07 19:32:00	2
3	wmcub	2017-08-07 19:32:00	2
3	wmcus	2017-08-07 19:32:00	4
3	wmcuu	2017-08-07 19:32:00	7
3	wmcv0	2017-08-07 19:32:00	9
3	wmcv1	2017-08-07 19:32:00	5
3	wmcv3	2017-08-07 19:32:00	7
3	wmcv6	2017-08-07 19:32:00	79
3	wmcv7	2017-08-07 19:32:00	561
3	wmcvh	2017-08-07 19:32:00	2
3	wmcvj	2017-08-07 19:32:00	3
3	wmcvk	2017-08-07 19:32:00	491
3	wmcvm	2017-08-07 19:32:00	415
3	wmcvt	2017-08-07 19:32:00	18
3	wmcvw	2017-08-07 19:32:00	17
3	wmcvx	2017-08-07 19:32:00	1
3	wmcwz	2017-08-07 19:32:00	4
3	wmcxj	2017-08-07 19:32:00	2
3	wmcxn	2017-08-07 19:32:00	2
3	wmcyp	2017-08-07 19:32:00	4
3	wmcyr	2017-08-07 19:32:00	15
3	wmcyt	2017-08-07 19:32:00	1
3	wmcyv	2017-08-07 19:32:00	1
3	wmcyw	2017-08-07 19:32:00	1
3	wmcyz	2017-08-07 19:32:00	1
3	wmcz0	2017-08-07 19:32:00	1
3	wmcz4	2017-08-07 19:32:00	2
3	wmcz5	2017-08-07 19:32:00	1
3	wmczh	2017-08-07 19:32:00	4
3	wmczp	2017-08-07 19:32:00	2
3	wmfh7	2017-08-07 19:32:00	2
3	wmfhg	2017-08-07 19:32:00	8
3	wmfhs	2017-08-07 19:32:00	6
3	wmfht	2017-08-07 19:32:00	3
3	wmfhu	2017-08-07 19:32:00	1
3	wmfj5	2017-08-07 19:32:00	272
3	wmfj6	2017-08-07 19:32:00	5
3	wmfj7	2017-08-07 19:32:00	63
3	wmfj9	2017-08-07 19:32:00	3
3	wmfjh	2017-08-07 19:32:00	368
3	wmfjj	2017-08-07 19:32:00	2
3	wmcdt	2017-08-07 19:33:00	2
3	wmcdw	2017-08-07 19:33:00	140
3	wmcdy	2017-08-07 19:33:00	5
3	wmcdz	2017-08-07 19:33:00	34
3	wmce5	2017-08-07 19:33:00	4
3	wmcf6	2017-08-07 19:33:00	43
3	wmcf7	2017-08-07 19:33:00	42
3	wmcfs	2017-08-07 19:33:00	7
3	wmckp	2017-08-07 19:33:00	1
3	wmcsr	2017-08-07 19:33:00	21
3	wmcus	2017-08-07 19:33:00	21
3	wmcuu	2017-08-07 19:33:00	6
3	wmcv0	2017-08-07 19:33:00	26
3	wmcv1	2017-08-07 19:33:00	17
3	wmcv3	2017-08-07 19:33:00	4
3	wmcv6	2017-08-07 19:33:00	55
3	wmcv7	2017-08-07 19:33:00	530
3	wmcvd	2017-08-07 19:33:00	2
3	wmcvh	2017-08-07 19:33:00	3
3	wmcvj	2017-08-07 19:33:00	9
3	wmcvk	2017-08-07 19:33:00	275
3	wmcvm	2017-08-07 19:33:00	227
3	wmcvt	2017-08-07 19:33:00	24
3	wmcvx	2017-08-07 19:33:00	8
3	wmcxj	2017-08-07 19:33:00	3
3	wmcxp	2017-08-07 19:33:00	1
3	wmcyr	2017-08-07 19:33:00	5
3	wmcyu	2017-08-07 19:33:00	1
3	wmcyv	2017-08-07 19:33:00	3
3	wmcyw	2017-08-07 19:33:00	2
3	wmcyx	2017-08-07 19:33:00	26
3	wmcyy	2017-08-07 19:33:00	3
3	wmczh	2017-08-07 19:33:00	6
3	wmf5e	2017-08-07 19:33:00	4
3	wmf5g	2017-08-07 19:33:00	27
3	wmfh1	2017-08-07 19:33:00	8
3	wmfhg	2017-08-07 19:33:00	2
3	wmfhj	2017-08-07 19:33:00	3
3	wmfhs	2017-08-07 19:33:00	10
3	wmfht	2017-08-07 19:33:00	5
3	wmfhu	2017-08-07 19:33:00	1
3	wmfj5	2017-08-07 19:33:00	292
3	wmfj6	2017-08-07 19:33:00	2
3	wmfj7	2017-08-07 19:33:00	49
3	wmfj9	2017-08-07 19:33:00	5
3	wmfjh	2017-08-07 19:33:00	324
3	wmfjj	2017-08-07 19:33:00	2
3	wmcdt	2017-08-07 19:34:00	7
3	wmcdu	2017-08-07 19:34:00	3
3	wmcdw	2017-08-07 19:34:00	140
3	wmcdy	2017-08-07 19:34:00	26
3	wmcdz	2017-08-07 19:34:00	16
3	wmce5	2017-08-07 19:34:00	2
3	wmcep	2017-08-07 19:34:00	3
3	wmcf2	2017-08-07 19:34:00	4
3	wmcf3	2017-08-07 19:34:00	1
3	wmcf6	2017-08-07 19:34:00	17
3	wmcf7	2017-08-07 19:34:00	32
3	wmcu0	2017-08-07 19:34:00	1
3	wmcu8	2017-08-07 19:34:00	1
3	wmcus	2017-08-07 19:34:00	7
3	wmcuu	2017-08-07 19:34:00	20
3	wmcv0	2017-08-07 19:34:00	52
3	wmcv1	2017-08-07 19:34:00	8
3	wmcv3	2017-08-07 19:34:00	5
3	wmcv6	2017-08-07 19:34:00	45
3	wmcv7	2017-08-07 19:34:00	495
3	wmcvh	2017-08-07 19:34:00	2
3	wmcvk	2017-08-07 19:34:00	449
3	wmcvm	2017-08-07 19:34:00	291
3	wmcvt	2017-08-07 19:34:00	33
3	wmcvw	2017-08-07 19:34:00	3
3	wmcvx	2017-08-07 19:34:00	29
3	wmcyd	2017-08-07 19:34:00	1
3	wmcye	2017-08-07 19:34:00	1
3	wmcyk	2017-08-07 19:34:00	2
3	wmcyr	2017-08-07 19:34:00	1
3	wmcyv	2017-08-07 19:34:00	1
3	wmcyx	2017-08-07 19:34:00	32
3	wmcyz	2017-08-07 19:34:00	2
3	wmcz5	2017-08-07 19:34:00	4
3	wmfh1	2017-08-07 19:34:00	8
3	wmfh7	2017-08-07 19:34:00	2
3	wmfhd	2017-08-07 19:34:00	1
3	wmfhe	2017-08-07 19:34:00	4
3	wmfhg	2017-08-07 19:34:00	3
3	wmfhs	2017-08-07 19:34:00	1
3	wmfhu	2017-08-07 19:34:00	1
3	wmfj3	2017-08-07 19:34:00	3
3	wmfj5	2017-08-07 19:34:00	256
3	wmfj7	2017-08-07 19:34:00	23
3	wmfjh	2017-08-07 19:34:00	385
3	wmfn8	2017-08-07 19:34:00	1
3	wmcdw	2017-08-07 19:35:00	172
3	wmcdy	2017-08-07 19:35:00	70
3	wmcdz	2017-08-07 19:35:00	37
3	wmcer	2017-08-07 19:35:00	19
3	wmcf2	2017-08-07 19:35:00	11
3	wmcf6	2017-08-07 19:35:00	18
3	wmcf7	2017-08-07 19:35:00	48
3	wmcfk	2017-08-07 19:35:00	6
3	wmcsr	2017-08-07 19:35:00	19
3	wmcu0	2017-08-07 19:35:00	1
3	wmcu8	2017-08-07 19:35:00	3
3	wmcub	2017-08-07 19:35:00	1
3	wmcuu	2017-08-07 19:35:00	25
3	wmcv0	2017-08-07 19:35:00	8
3	wmcv1	2017-08-07 19:35:00	15
3	wmcv3	2017-08-07 19:35:00	10
3	wmcv6	2017-08-07 19:35:00	46
3	wmcv7	2017-08-07 19:35:00	473
3	wmcvh	2017-08-07 19:35:00	2
3	wmcvj	2017-08-07 19:35:00	5
3	wmcvk	2017-08-07 19:35:00	424
3	wmcvm	2017-08-07 19:35:00	220
3	wmcvt	2017-08-07 19:35:00	3
3	wmcvw	2017-08-07 19:35:00	3
3	wmcvx	2017-08-07 19:35:00	9
3	wmcwz	2017-08-07 19:35:00	1
3	wmcxj	2017-08-07 19:35:00	1
3	wmcyr	2017-08-07 19:35:00	11
3	wmcyv	2017-08-07 19:35:00	2
3	wmcyy	2017-08-07 19:35:00	1
3	wmcyz	2017-08-07 19:35:00	7
3	wmcz0	2017-08-07 19:35:00	2
3	wmcz4	2017-08-07 19:35:00	3
3	wmf57	2017-08-07 19:35:00	10
3	wmf5e	2017-08-07 19:35:00	4
3	wmf5g	2017-08-07 19:35:00	6
3	wmfh4	2017-08-07 19:35:00	1
3	wmfhe	2017-08-07 19:35:00	3
3	wmfhg	2017-08-07 19:35:00	3
3	wmfhs	2017-08-07 19:35:00	17
3	wmfht	2017-08-07 19:35:00	3
3	wmfhu	2017-08-07 19:35:00	2
3	wmfj5	2017-08-07 19:35:00	196
3	wmfj7	2017-08-07 19:35:00	43
3	wmfjd	2017-08-07 19:35:00	1
3	wmfjh	2017-08-07 19:35:00	242
3	wmfjj	2017-08-07 19:35:00	2
3	wmcdu	2017-08-07 19:36:00	3
3	wmcdw	2017-08-07 19:36:00	143
3	wmcdy	2017-08-07 19:36:00	11
3	wmcdz	2017-08-07 19:36:00	11
3	wmcer	2017-08-07 19:36:00	1
3	wmcez	2017-08-07 19:36:00	4
3	wmcf2	2017-08-07 19:36:00	3
3	wmcf3	2017-08-07 19:36:00	7
3	wmcf6	2017-08-07 19:36:00	47
3	wmcf7	2017-08-07 19:36:00	23
3	wmcsr	2017-08-07 19:36:00	10
3	wmcu8	2017-08-07 19:36:00	4
3	wmcus	2017-08-07 19:36:00	3
3	wmcuu	2017-08-07 19:36:00	3
3	wmcv0	2017-08-07 19:36:00	18
3	wmcv3	2017-08-07 19:36:00	9
3	wmcv6	2017-08-07 19:36:00	37
3	wmcv7	2017-08-07 19:36:00	507
3	wmcvd	2017-08-07 19:36:00	1
3	wmcvk	2017-08-07 19:36:00	407
3	wmcvm	2017-08-07 19:36:00	333
3	wmcvt	2017-08-07 19:36:00	30
3	wmcvx	2017-08-07 19:36:00	9
3	wmcye	2017-08-07 19:36:00	2
3	wmcyr	2017-08-07 19:36:00	7
3	wmcyv	2017-08-07 19:36:00	3
3	wmcyw	2017-08-07 19:36:00	1
3	wmcyx	2017-08-07 19:36:00	11
3	wmf5g	2017-08-07 19:36:00	4
3	wmfh1	2017-08-07 19:36:00	2
3	wmfh4	2017-08-07 19:36:00	1
3	wmfhs	2017-08-07 19:36:00	11
3	wmfht	2017-08-07 19:36:00	4
3	wmfhu	2017-08-07 19:36:00	1
3	wmfj3	2017-08-07 19:36:00	2
3	wmfj5	2017-08-07 19:36:00	359
3	wmfj7	2017-08-07 19:36:00	31
3	wmfj9	2017-08-07 19:36:00	2
3	wmfjh	2017-08-07 19:36:00	214
3	wmfn8	2017-08-07 19:36:00	4
3	wmc7z	2017-08-07 19:37:00	1
3	wmcdu	2017-08-07 19:37:00	1
3	wmcdw	2017-08-07 19:37:00	201
3	wmcdy	2017-08-07 19:37:00	19
3	wmcdz	2017-08-07 19:37:00	19
3	wmceh	2017-08-07 19:37:00	1
3	wmces	2017-08-07 19:37:00	1
3	wmcf3	2017-08-07 19:37:00	4
3	wmcf6	2017-08-07 19:37:00	17
3	wmcf7	2017-08-07 19:37:00	23
3	wmcfk	2017-08-07 19:37:00	3
3	wmcu8	2017-08-07 19:37:00	1
3	wmcus	2017-08-07 19:37:00	3
3	wmcuu	2017-08-07 19:37:00	7
3	wmcv0	2017-08-07 19:37:00	28
3	wmcv1	2017-08-07 19:37:00	30
3	wmcv3	2017-08-07 19:37:00	1
3	wmcv6	2017-08-07 19:37:00	82
3	wmcv7	2017-08-07 19:37:00	448
3	wmcvd	2017-08-07 19:37:00	7
3	wmcvk	2017-08-07 19:37:00	316
3	wmcvm	2017-08-07 19:37:00	359
3	wmcvt	2017-08-07 19:37:00	32
3	wmcwq	2017-08-07 19:37:00	2
3	wmcxn	2017-08-07 19:37:00	1
3	wmcye	2017-08-07 19:37:00	2
3	wmcyt	2017-08-07 19:37:00	2
3	wmcyv	2017-08-07 19:37:00	1
3	wmcyw	2017-08-07 19:37:00	2
3	wmcz0	2017-08-07 19:37:00	1
3	wmczk	2017-08-07 19:37:00	1
3	wmf54	2017-08-07 19:37:00	8
3	wmf57	2017-08-07 19:37:00	5
3	wmf5e	2017-08-07 19:37:00	6
3	wmf5g	2017-08-07 19:37:00	7
3	wmfh1	2017-08-07 19:37:00	4
3	wmfh5	2017-08-07 19:37:00	4
3	wmfhm	2017-08-07 19:37:00	1
3	wmfhs	2017-08-07 19:37:00	37
3	wmfht	2017-08-07 19:37:00	4
3	wmfhu	2017-08-07 19:37:00	3
3	wmfj3	2017-08-07 19:37:00	3
3	wmfj5	2017-08-07 19:37:00	249
3	wmfj6	2017-08-07 19:37:00	6
3	wmfj7	2017-08-07 19:37:00	79
3	wmfj9	2017-08-07 19:37:00	14
3	wmfjd	2017-08-07 19:37:00	1
3	wmfjh	2017-08-07 19:37:00	284
3	wmfn8	2017-08-07 19:37:00	2
3	wmcdt	2017-08-07 19:38:00	4
3	wmcdw	2017-08-07 19:38:00	132
3	wmcdy	2017-08-07 19:38:00	45
3	wmcdz	2017-08-07 19:38:00	33
3	wmcen	2017-08-07 19:38:00	1
3	wmcer	2017-08-07 19:38:00	1
3	wmcf6	2017-08-07 19:38:00	10
3	wmcf7	2017-08-07 19:38:00	5
3	wmcfs	2017-08-07 19:38:00	3
3	wmcgb	2017-08-07 19:38:00	1
3	wmcsr	2017-08-07 19:38:00	22
3	wmcu0	2017-08-07 19:38:00	2
3	wmcu8	2017-08-07 19:38:00	1
3	wmcus	2017-08-07 19:38:00	6
3	wmcuu	2017-08-07 19:38:00	17
3	wmcv0	2017-08-07 19:38:00	25
3	wmcv1	2017-08-07 19:38:00	18
3	wmcv3	2017-08-07 19:38:00	12
3	wmcv6	2017-08-07 19:38:00	60
3	wmcv7	2017-08-07 19:38:00	491
3	wmcvj	2017-08-07 19:38:00	2
3	wmcvk	2017-08-07 19:38:00	313
3	wmcvm	2017-08-07 19:38:00	381
3	wmcvt	2017-08-07 19:38:00	21
3	wmcvw	2017-08-07 19:38:00	3
3	wmcvx	2017-08-07 19:38:00	3
3	wmcxn	2017-08-07 19:38:00	2
3	wmcye	2017-08-07 19:38:00	3
3	wmcyu	2017-08-07 19:38:00	1
3	wmcyv	2017-08-07 19:38:00	1
3	wmcyx	2017-08-07 19:38:00	30
3	wmcyz	2017-08-07 19:38:00	2
3	wmcz4	2017-08-07 19:38:00	4
3	wmf54	2017-08-07 19:38:00	7
3	wmf58	2017-08-07 19:38:00	2
3	wmf5g	2017-08-07 19:38:00	1
3	wmfh7	2017-08-07 19:38:00	1
3	wmfhg	2017-08-07 19:38:00	8
3	wmfhs	2017-08-07 19:38:00	6
3	wmfht	2017-08-07 19:38:00	1
3	wmfhu	2017-08-07 19:38:00	5
3	wmfj3	2017-08-07 19:38:00	5
3	wmfj5	2017-08-07 19:38:00	325
3	wmfj6	2017-08-07 19:38:00	1
3	wmfj7	2017-08-07 19:38:00	34
3	wmfj8	2017-08-07 19:38:00	2
3	wmfj9	2017-08-07 19:38:00	2
3	wmfjh	2017-08-07 19:38:00	391
3	wmcdw	2017-08-07 19:39:00	143
3	wmcdz	2017-08-07 19:39:00	32
3	wmces	2017-08-07 19:39:00	1
3	wmcf2	2017-08-07 19:39:00	16
3	wmcf3	2017-08-07 19:39:00	7
3	wmcf6	2017-08-07 19:39:00	30
3	wmcf7	2017-08-07 19:39:00	29
3	wmcfs	2017-08-07 19:39:00	7
3	wmcsr	2017-08-07 19:39:00	29
3	wmcus	2017-08-07 19:39:00	7
3	wmcuu	2017-08-07 19:39:00	7
3	wmcv0	2017-08-07 19:39:00	50
3	wmcv1	2017-08-07 19:39:00	5
3	wmcv3	2017-08-07 19:39:00	8
3	wmcv6	2017-08-07 19:39:00	86
3	wmcv7	2017-08-07 19:39:00	550
3	wmcvh	2017-08-07 19:39:00	2
3	wmcvk	2017-08-07 19:39:00	364
3	wmcvm	2017-08-07 19:39:00	274
3	wmcvt	2017-08-07 19:39:00	26
3	wmcvw	2017-08-07 19:39:00	1
3	wmcvx	2017-08-07 19:39:00	9
3	wmcwz	2017-08-07 19:39:00	1
3	wmcxj	2017-08-07 19:39:00	2
3	wmcye	2017-08-07 19:39:00	1
3	wmcyp	2017-08-07 19:39:00	1
3	wmcys	2017-08-07 19:39:00	1
3	wmcyv	2017-08-07 19:39:00	1
3	wmcyx	2017-08-07 19:39:00	1
3	wmcyy	2017-08-07 19:39:00	4
3	wmcyz	2017-08-07 19:39:00	3
3	wmczh	2017-08-07 19:39:00	6
3	wmf5e	2017-08-07 19:39:00	3
3	wmf5g	2017-08-07 19:39:00	2
3	wmfh4	2017-08-07 19:39:00	1
3	wmfh7	2017-08-07 19:39:00	3
3	wmfhm	2017-08-07 19:39:00	5
3	wmfhs	2017-08-07 19:39:00	21
3	wmfht	2017-08-07 19:39:00	1
3	wmfhu	2017-08-07 19:39:00	1
3	wmfj5	2017-08-07 19:39:00	317
3	wmfj6	2017-08-07 19:39:00	5
3	wmfj7	2017-08-07 19:39:00	65
3	wmfj8	2017-08-07 19:39:00	2
3	wmfjh	2017-08-07 19:39:00	246
3	wmcdu	2017-08-07 19:40:00	1
3	wmcdw	2017-08-07 19:40:00	222
3	wmcdy	2017-08-07 19:40:00	34
3	wmcdz	2017-08-07 19:40:00	4
3	wmce5	2017-08-07 19:40:00	10
3	wmces	2017-08-07 19:40:00	1
3	wmcex	2017-08-07 19:40:00	4
3	wmcf2	2017-08-07 19:40:00	7
3	wmcf6	2017-08-07 19:40:00	15
3	wmcf7	2017-08-07 19:40:00	34
3	wmcgb	2017-08-07 19:40:00	1
3	wmcsr	2017-08-07 19:40:00	26
3	wmcu2	2017-08-07 19:40:00	4
3	wmcu8	2017-08-07 19:40:00	1
3	wmcus	2017-08-07 19:40:00	6
3	wmcuu	2017-08-07 19:40:00	18
3	wmcv0	2017-08-07 19:40:00	22
3	wmcv1	2017-08-07 19:40:00	14
3	wmcv3	2017-08-07 19:40:00	14
3	wmcv6	2017-08-07 19:40:00	61
3	wmcv7	2017-08-07 19:40:00	609
3	wmcv9	2017-08-07 19:40:00	1
3	wmcvk	2017-08-07 19:40:00	427
3	wmcvm	2017-08-07 19:40:00	242
3	wmcvt	2017-08-07 19:40:00	42
3	wmcvw	2017-08-07 19:40:00	6
3	wmcvx	2017-08-07 19:40:00	20
3	wmcye	2017-08-07 19:40:00	1
3	wmcyp	2017-08-07 19:40:00	1
3	wmcyv	2017-08-07 19:40:00	7
3	wmcyw	2017-08-07 19:40:00	2
3	wmczh	2017-08-07 19:40:00	5
3	wmf54	2017-08-07 19:40:00	2
3	wmf5e	2017-08-07 19:40:00	1
3	wmf5g	2017-08-07 19:40:00	4
3	wmfh5	2017-08-07 19:40:00	2
3	wmfhe	2017-08-07 19:40:00	1
3	wmfhm	2017-08-07 19:40:00	1
3	wmfhs	2017-08-07 19:40:00	6
3	wmfhu	2017-08-07 19:40:00	1
3	wmfj3	2017-08-07 19:40:00	6
3	wmfj5	2017-08-07 19:40:00	371
3	wmfj6	2017-08-07 19:40:00	4
3	wmfj7	2017-08-07 19:40:00	61
3	wmfj9	2017-08-07 19:40:00	6
3	wmfjh	2017-08-07 19:40:00	323
3	wmfjj	2017-08-07 19:40:00	1
3	wmfn8	2017-08-07 19:40:00	2
3	wmcds	2017-08-07 19:41:00	1
3	wmcdt	2017-08-07 19:41:00	4
3	wmcdw	2017-08-07 19:41:00	215
3	wmcdy	2017-08-07 19:41:00	11
3	wmcdz	2017-08-07 19:41:00	16
3	wmcer	2017-08-07 19:41:00	19
3	wmcf2	2017-08-07 19:41:00	3
3	wmcf6	2017-08-07 19:41:00	10
3	wmcf7	2017-08-07 19:41:00	25
3	wmcfs	2017-08-07 19:41:00	7
3	wmcsr	2017-08-07 19:41:00	42
3	wmcu2	2017-08-07 19:41:00	1
3	wmcus	2017-08-07 19:41:00	8
3	wmcuu	2017-08-07 19:41:00	10
3	wmcv0	2017-08-07 19:41:00	32
3	wmcv1	2017-08-07 19:41:00	10
3	wmcv3	2017-08-07 19:41:00	3
3	wmcv6	2017-08-07 19:41:00	35
3	wmcv7	2017-08-07 19:41:00	503
3	wmcvd	2017-08-07 19:41:00	1
3	wmcvh	2017-08-07 19:41:00	25
3	wmcvk	2017-08-07 19:41:00	441
3	wmcvm	2017-08-07 19:41:00	204
3	wmcvt	2017-08-07 19:41:00	31
3	wmcvw	2017-08-07 19:41:00	1
3	wmcvx	2017-08-07 19:41:00	20
3	wmcwq	2017-08-07 19:41:00	1
3	wmcxj	2017-08-07 19:41:00	2
3	wmcxp	2017-08-07 19:41:00	2
3	wmcyp	2017-08-07 19:41:00	1
3	wmcyr	2017-08-07 19:41:00	2
3	wmcys	2017-08-07 19:41:00	1
3	wmcyt	2017-08-07 19:41:00	1
3	wmcyv	2017-08-07 19:41:00	1
3	wmcyw	2017-08-07 19:41:00	1
3	wmcyy	2017-08-07 19:41:00	3
3	wmcz5	2017-08-07 19:41:00	1
3	wmczh	2017-08-07 19:41:00	6
3	wmczj	2017-08-07 19:41:00	6
3	wmf58	2017-08-07 19:41:00	3
3	wmf5e	2017-08-07 19:41:00	3
3	wmf5g	2017-08-07 19:41:00	8
3	wmfh7	2017-08-07 19:41:00	1
3	wmfhe	2017-08-07 19:41:00	4
3	wmfhg	2017-08-07 19:41:00	7
3	wmfhm	2017-08-07 19:41:00	5
3	wmfhs	2017-08-07 19:41:00	10
3	wmfhu	2017-08-07 19:41:00	1
3	wmfj5	2017-08-07 19:41:00	288
3	wmfj6	2017-08-07 19:41:00	6
3	wmfj7	2017-08-07 19:41:00	57
3	wmfj9	2017-08-07 19:41:00	5
3	wmfje	2017-08-07 19:41:00	1
3	wmfjh	2017-08-07 19:41:00	246
3	wmfjj	2017-08-07 19:41:00	2
3	wmcdu	2017-08-07 19:42:00	1
3	wmcdw	2017-08-07 19:42:00	235
3	wmcdy	2017-08-07 19:42:00	31
3	wmcdz	2017-08-07 19:42:00	18
3	wmce5	2017-08-07 19:42:00	1
3	wmcer	2017-08-07 19:42:00	2
3	wmces	2017-08-07 19:42:00	1
3	wmcf2	2017-08-07 19:42:00	1
3	wmcf6	2017-08-07 19:42:00	23
3	wmcf7	2017-08-07 19:42:00	18
3	wmcfs	2017-08-07 19:42:00	3
3	wmcsr	2017-08-07 19:42:00	7
3	wmcu2	2017-08-07 19:42:00	1
3	wmcuu	2017-08-07 19:42:00	16
3	wmcv0	2017-08-07 19:42:00	70
3	wmcv1	2017-08-07 19:42:00	11
3	wmcv3	2017-08-07 19:42:00	16
3	wmcv6	2017-08-07 19:42:00	68
3	wmcv7	2017-08-07 19:42:00	391
3	wmcvh	2017-08-07 19:42:00	14
3	wmcvk	2017-08-07 19:42:00	311
3	wmcvm	2017-08-07 19:42:00	350
3	wmcvt	2017-08-07 19:42:00	24
3	wmcvx	2017-08-07 19:42:00	4
3	wmcwq	2017-08-07 19:42:00	1
3	wmcwz	2017-08-07 19:42:00	1
3	wmcxj	2017-08-07 19:42:00	1
3	wmcxn	2017-08-07 19:42:00	1
3	wmcyk	2017-08-07 19:42:00	2
3	wmcyp	2017-08-07 19:42:00	2
3	wmcyr	2017-08-07 19:42:00	2
3	wmcys	2017-08-07 19:42:00	2
3	wmcyt	2017-08-07 19:42:00	1
3	wmcyv	2017-08-07 19:42:00	4
3	wmcyy	2017-08-07 19:42:00	2
3	wmcyz	2017-08-07 19:42:00	3
3	wmcz4	2017-08-07 19:42:00	1
3	wmf5g	2017-08-07 19:42:00	2
3	wmfhe	2017-08-07 19:42:00	2
3	wmfhg	2017-08-07 19:42:00	2
3	wmfhs	2017-08-07 19:42:00	9
3	wmfhu	2017-08-07 19:42:00	2
3	wmfj3	2017-08-07 19:42:00	2
3	wmfj5	2017-08-07 19:42:00	282
3	wmfj6	2017-08-07 19:42:00	1
3	wmfj7	2017-08-07 19:42:00	29
3	wmfjh	2017-08-07 19:42:00	288
3	wmfjj	2017-08-07 19:42:00	1
3	wmfn8	2017-08-07 19:42:00	2
3	wmcdw	2017-08-07 19:43:00	127
3	wmcdy	2017-08-07 19:43:00	29
3	wmcdz	2017-08-07 19:43:00	28
3	wmcep	2017-08-07 19:43:00	1
3	wmcf2	2017-08-07 19:43:00	11
3	wmcf3	2017-08-07 19:43:00	1
3	wmcf6	2017-08-07 19:43:00	29
3	wmcf7	2017-08-07 19:43:00	20
3	wmcfs	2017-08-07 19:43:00	9
3	wmcsr	2017-08-07 19:43:00	1
3	wmcu8	2017-08-07 19:43:00	1
3	wmcus	2017-08-07 19:43:00	18
3	wmcuu	2017-08-07 19:43:00	25
3	wmcv0	2017-08-07 19:43:00	44
3	wmcv3	2017-08-07 19:43:00	2
3	wmcv6	2017-08-07 19:43:00	97
3	wmcv7	2017-08-07 19:43:00	487
3	wmcvh	2017-08-07 19:43:00	4
3	wmcvk	2017-08-07 19:43:00	467
3	wmcvm	2017-08-07 19:43:00	210
3	wmcvt	2017-08-07 19:43:00	31
3	wmcvw	2017-08-07 19:43:00	3
3	wmcvx	2017-08-07 19:43:00	2
3	wmcwz	2017-08-07 19:43:00	2
3	wmcyp	2017-08-07 19:43:00	1
3	wmcyr	2017-08-07 19:43:00	2
3	wmcyt	2017-08-07 19:43:00	2
3	wmcyv	2017-08-07 19:43:00	4
3	wmcyw	2017-08-07 19:43:00	2
3	wmcz0	2017-08-07 19:43:00	1
3	wmcz5	2017-08-07 19:43:00	2
3	wmf57	2017-08-07 19:43:00	4
3	wmf5e	2017-08-07 19:43:00	4
3	wmf5g	2017-08-07 19:43:00	10
3	wmfh4	2017-08-07 19:43:00	1
3	wmfh7	2017-08-07 19:43:00	2
3	wmfhs	2017-08-07 19:43:00	3
3	wmfhu	2017-08-07 19:43:00	1
3	wmfj5	2017-08-07 19:43:00	347
3	wmfj7	2017-08-07 19:43:00	77
3	wmfj9	2017-08-07 19:43:00	1
3	wmfjd	2017-08-07 19:43:00	4
3	wmfjh	2017-08-07 19:43:00	207
3	wmcdt	2017-08-07 19:44:00	13
3	wmcdu	2017-08-07 19:44:00	3
3	wmcdw	2017-08-07 19:44:00	237
3	wmcdz	2017-08-07 19:44:00	8
3	wmce5	2017-08-07 19:44:00	1
3	wmces	2017-08-07 19:44:00	1
3	wmcf6	2017-08-07 19:44:00	56
3	wmcf7	2017-08-07 19:44:00	18
3	wmcsr	2017-08-07 19:44:00	31
3	wmctz	2017-08-07 19:44:00	4
3	wmcu0	2017-08-07 19:44:00	1
3	wmcuu	2017-08-07 19:44:00	7
3	wmcv0	2017-08-07 19:44:00	32
3	wmcv1	2017-08-07 19:44:00	15
3	wmcv3	2017-08-07 19:44:00	1
3	wmcv6	2017-08-07 19:44:00	41
3	wmcv7	2017-08-07 19:44:00	541
3	wmcvd	2017-08-07 19:44:00	5
3	wmcvj	2017-08-07 19:44:00	1
3	wmcvk	2017-08-07 19:44:00	463
3	wmcvm	2017-08-07 19:44:00	290
3	wmcvt	2017-08-07 19:44:00	23
3	wmcvx	2017-08-07 19:44:00	7
3	wmcwq	2017-08-07 19:44:00	1
3	wmcxj	2017-08-07 19:44:00	2
3	wmcxn	2017-08-07 19:44:00	2
3	wmcyr	2017-08-07 19:44:00	6
3	wmcys	2017-08-07 19:44:00	2
3	wmcyt	2017-08-07 19:44:00	1
3	wmcyv	2017-08-07 19:44:00	7
3	wmcyx	2017-08-07 19:44:00	52
3	wmcz0	2017-08-07 19:44:00	1
3	wmczp	2017-08-07 19:44:00	2
3	wmf54	2017-08-07 19:44:00	5
3	wmf57	2017-08-07 19:44:00	18
3	wmf5g	2017-08-07 19:44:00	9
3	wmfh1	2017-08-07 19:44:00	1
3	wmfh4	2017-08-07 19:44:00	2
3	wmfh7	2017-08-07 19:44:00	1
3	wmfhe	2017-08-07 19:44:00	1
3	wmfhg	2017-08-07 19:44:00	2
3	wmfhs	2017-08-07 19:44:00	2
3	wmfhu	2017-08-07 19:44:00	4
3	wmfj3	2017-08-07 19:44:00	7
3	wmfj5	2017-08-07 19:44:00	325
3	wmfj7	2017-08-07 19:44:00	88
3	wmfj8	2017-08-07 19:44:00	2
3	wmfj9	2017-08-07 19:44:00	2
3	wmfjh	2017-08-07 19:44:00	214
3	wmfjj	2017-08-07 19:44:00	2
3	wmfn8	2017-08-07 19:44:00	4
3	wmcds	2017-08-07 19:45:00	4
3	wmcdt	2017-08-07 19:45:00	11
3	wmcdu	2017-08-07 19:45:00	4
3	wmcdw	2017-08-07 19:45:00	172
3	wmcdy	2017-08-07 19:45:00	10
3	wmcdz	2017-08-07 19:45:00	19
3	wmcer	2017-08-07 19:45:00	14
3	wmcf6	2017-08-07 19:45:00	49
3	wmcf7	2017-08-07 19:45:00	38
3	wmcfk	2017-08-07 19:45:00	2
3	wmcfs	2017-08-07 19:45:00	7
3	wmcsr	2017-08-07 19:45:00	35
3	wmcub	2017-08-07 19:45:00	1
3	wmcuu	2017-08-07 19:45:00	33
3	wmcv0	2017-08-07 19:45:00	24
3	wmcv1	2017-08-07 19:45:00	11
3	wmcv6	2017-08-07 19:45:00	68
3	wmcv7	2017-08-07 19:45:00	568
3	wmcvk	2017-08-07 19:45:00	419
3	wmcvm	2017-08-07 19:45:00	223
3	wmcvt	2017-08-07 19:45:00	65
3	wmcvx	2017-08-07 19:45:00	5
3	wmcwq	2017-08-07 19:45:00	1
3	wmcwz	2017-08-07 19:45:00	4
3	wmcxj	2017-08-07 19:45:00	2
3	wmcxp	2017-08-07 19:45:00	4
3	wmcyu	2017-08-07 19:45:00	1
3	wmcyv	2017-08-07 19:45:00	1
3	wmcyw	2017-08-07 19:45:00	2
3	wmcyx	2017-08-07 19:45:00	2
3	wmcz0	2017-08-07 19:45:00	1
3	wmcz5	2017-08-07 19:45:00	1
3	wmczh	2017-08-07 19:45:00	6
3	wmf58	2017-08-07 19:45:00	3
3	wmf5e	2017-08-07 19:45:00	3
3	wmf5g	2017-08-07 19:45:00	2
3	wmfh1	2017-08-07 19:45:00	1
3	wmfh7	2017-08-07 19:45:00	6
3	wmfhg	2017-08-07 19:45:00	2
3	wmfhu	2017-08-07 19:45:00	3
3	wmfj5	2017-08-07 19:45:00	288
3	wmfj6	2017-08-07 19:45:00	8
3	wmfj7	2017-08-07 19:45:00	89
3	wmfj8	2017-08-07 19:45:00	11
3	wmfj9	2017-08-07 19:45:00	7
3	wmfjh	2017-08-07 19:45:00	316
3	wmfn8	2017-08-07 19:45:00	2
3	wmcdu	2017-08-07 19:46:00	4
3	wmcdw	2017-08-07 19:46:00	166
3	wmcdz	2017-08-07 19:46:00	8
3	wmce5	2017-08-07 19:46:00	1
3	wmcer	2017-08-07 19:46:00	16
3	wmcf2	2017-08-07 19:46:00	20
3	wmcf6	2017-08-07 19:46:00	21
3	wmcf7	2017-08-07 19:46:00	21
3	wmcfk	2017-08-07 19:46:00	2
3	wmcgv	2017-08-07 19:46:00	2
3	wmcsr	2017-08-07 19:46:00	18
3	wmcu0	2017-08-07 19:46:00	5
3	wmcu2	2017-08-07 19:46:00	4
3	wmcu8	2017-08-07 19:46:00	1
3	wmcus	2017-08-07 19:46:00	3
3	wmcuu	2017-08-07 19:46:00	10
3	wmcv0	2017-08-07 19:46:00	11
3	wmcv1	2017-08-07 19:46:00	19
3	wmcv3	2017-08-07 19:46:00	7
3	wmcv6	2017-08-07 19:46:00	51
3	wmcv7	2017-08-07 19:46:00	653
3	wmcvk	2017-08-07 19:46:00	449
3	wmcvm	2017-08-07 19:46:00	238
3	wmcvt	2017-08-07 19:46:00	41
3	wmcvw	2017-08-07 19:46:00	2
3	wmcvx	2017-08-07 19:46:00	3
3	wmcxp	2017-08-07 19:46:00	1
3	wmcyd	2017-08-07 19:46:00	1
3	wmcyr	2017-08-07 19:46:00	3
3	wmcyv	2017-08-07 19:46:00	2
3	wmcyw	2017-08-07 19:46:00	3
3	wmcyy	2017-08-07 19:46:00	2
3	wmczh	2017-08-07 19:46:00	6
3	wmczj	2017-08-07 19:46:00	13
3	wmf57	2017-08-07 19:46:00	8
3	wmfh1	2017-08-07 19:46:00	10
3	wmfh3	2017-08-07 19:46:00	1
3	wmfh4	2017-08-07 19:46:00	3
3	wmfhd	2017-08-07 19:46:00	1
3	wmfhg	2017-08-07 19:46:00	8
3	wmfhm	2017-08-07 19:46:00	1
3	wmfhs	2017-08-07 19:46:00	2
3	wmfj3	2017-08-07 19:46:00	1
3	wmfj5	2017-08-07 19:46:00	268
3	wmfj6	2017-08-07 19:46:00	2
3	wmfj7	2017-08-07 19:46:00	39
3	wmfj9	2017-08-07 19:46:00	4
3	wmfjh	2017-08-07 19:46:00	364
3	wmfjj	2017-08-07 19:46:00	1
3	wmcdt	2017-08-07 19:47:00	5
3	wmcdu	2017-08-07 19:47:00	6
3	wmcdw	2017-08-07 19:47:00	184
3	wmcdy	2017-08-07 19:47:00	30
3	wmcdz	2017-08-07 19:47:00	30
3	wmcen	2017-08-07 19:47:00	4
3	wmcer	2017-08-07 19:47:00	9
3	wmcf3	2017-08-07 19:47:00	1
3	wmcf6	2017-08-07 19:47:00	18
3	wmcf7	2017-08-07 19:47:00	52
3	wmcfs	2017-08-07 19:47:00	3
3	wmcsr	2017-08-07 19:47:00	47
3	wmcu8	2017-08-07 19:47:00	1
3	wmcub	2017-08-07 19:47:00	2
3	wmcus	2017-08-07 19:47:00	1
3	wmcuu	2017-08-07 19:47:00	16
3	wmcv0	2017-08-07 19:47:00	55
3	wmcv1	2017-08-07 19:47:00	13
3	wmcv3	2017-08-07 19:47:00	3
3	wmcv6	2017-08-07 19:47:00	53
3	wmcv7	2017-08-07 19:47:00	687
3	wmcvh	2017-08-07 19:47:00	4
3	wmcvk	2017-08-07 19:47:00	380
3	wmcvm	2017-08-07 19:47:00	365
3	wmcvt	2017-08-07 19:47:00	20
3	wmcyr	2017-08-07 19:47:00	3
3	wmcyt	2017-08-07 19:47:00	1
3	wmcyv	2017-08-07 19:47:00	3
3	wmcyx	2017-08-07 19:47:00	1
3	wmcyy	2017-08-07 19:47:00	2
3	wmcyz	2017-08-07 19:47:00	5
3	wmf54	2017-08-07 19:47:00	2
3	wmf5e	2017-08-07 19:47:00	8
3	wmf5g	2017-08-07 19:47:00	6
3	wmfh1	2017-08-07 19:47:00	3
3	wmfh7	2017-08-07 19:47:00	1
3	wmfhd	2017-08-07 19:47:00	3
3	wmfhe	2017-08-07 19:47:00	2
3	wmfhm	2017-08-07 19:47:00	1
3	wmfhs	2017-08-07 19:47:00	7
3	wmfhu	2017-08-07 19:47:00	1
3	wmfj3	2017-08-07 19:47:00	6
3	wmfj5	2017-08-07 19:47:00	292
3	wmfj6	2017-08-07 19:47:00	5
3	wmfj7	2017-08-07 19:47:00	68
3	wmfj8	2017-08-07 19:47:00	2
3	wmfjh	2017-08-07 19:47:00	331
3	wmfn8	2017-08-07 19:47:00	2
3	wmcds	2017-08-07 19:48:00	4
3	wmcdw	2017-08-07 19:48:00	184
3	wmcdy	2017-08-07 19:48:00	36
3	wmcdz	2017-08-07 19:48:00	25
3	wmce4	2017-08-07 19:48:00	1
3	wmce5	2017-08-07 19:48:00	5
3	wmcen	2017-08-07 19:48:00	1
3	wmcer	2017-08-07 19:48:00	1
3	wmcex	2017-08-07 19:48:00	1
3	wmcf2	2017-08-07 19:48:00	3
3	wmcf6	2017-08-07 19:48:00	19
3	wmcf7	2017-08-07 19:48:00	15
3	wmcsp	2017-08-07 19:48:00	3
3	wmcsr	2017-08-07 19:48:00	7
3	wmcu0	2017-08-07 19:48:00	5
3	wmcu2	2017-08-07 19:48:00	3
3	wmcub	2017-08-07 19:48:00	2
3	wmcus	2017-08-07 19:48:00	1
3	wmcuu	2017-08-07 19:48:00	16
3	wmcv0	2017-08-07 19:48:00	32
3	wmcv1	2017-08-07 19:48:00	7
3	wmcv3	2017-08-07 19:48:00	15
3	wmcv6	2017-08-07 19:48:00	62
3	wmcv7	2017-08-07 19:48:00	444
3	wmcv9	2017-08-07 19:48:00	3
3	wmcvk	2017-08-07 19:48:00	435
3	wmcvm	2017-08-07 19:48:00	210
3	wmcvt	2017-08-07 19:48:00	18
3	wmcvx	2017-08-07 19:48:00	5
3	wmcwq	2017-08-07 19:48:00	1
3	wmcxp	2017-08-07 19:48:00	4
3	wmcyu	2017-08-07 19:48:00	1
3	wmcyv	2017-08-07 19:48:00	3
3	wmcyw	2017-08-07 19:48:00	2
3	wmcz4	2017-08-07 19:48:00	1
3	wmczj	2017-08-07 19:48:00	9
3	wmczp	2017-08-07 19:48:00	2
3	wmf5g	2017-08-07 19:48:00	1
3	wmfhd	2017-08-07 19:48:00	2
3	wmfhe	2017-08-07 19:48:00	3
3	wmfhg	2017-08-07 19:48:00	5
3	wmfhs	2017-08-07 19:48:00	7
3	wmfht	2017-08-07 19:48:00	5
3	wmfhu	2017-08-07 19:48:00	6
3	wmfj3	2017-08-07 19:48:00	2
3	wmfj5	2017-08-07 19:48:00	181
3	wmfj7	2017-08-07 19:48:00	10
3	wmfj9	2017-08-07 19:48:00	2
3	wmfje	2017-08-07 19:48:00	1
3	wmfjh	2017-08-07 19:48:00	360
3	wmfjj	2017-08-07 19:48:00	1
3	wmfn8	2017-08-07 19:48:00	1
3	wmcdt	2017-08-07 19:49:00	8
3	wmcdw	2017-08-07 19:49:00	212
3	wmcdy	2017-08-07 19:49:00	2
3	wmcdz	2017-08-07 19:49:00	13
3	wmce4	2017-08-07 19:49:00	1
3	wmcer	2017-08-07 19:49:00	18
3	wmces	2017-08-07 19:49:00	1
3	wmcf2	2017-08-07 19:49:00	1
3	wmcf3	2017-08-07 19:49:00	1
3	wmcf6	2017-08-07 19:49:00	12
3	wmcf7	2017-08-07 19:49:00	38
3	wmcsr	2017-08-07 19:49:00	18
3	wmcus	2017-08-07 19:49:00	7
3	wmcuu	2017-08-07 19:49:00	7
3	wmcv0	2017-08-07 19:49:00	15
3	wmcv1	2017-08-07 19:49:00	42
3	wmcv3	2017-08-07 19:49:00	4
3	wmcv6	2017-08-07 19:49:00	67
3	wmcv7	2017-08-07 19:49:00	540
3	wmcv9	2017-08-07 19:49:00	1
3	wmcvh	2017-08-07 19:49:00	2
3	wmcvk	2017-08-07 19:49:00	341
3	wmcvm	2017-08-07 19:49:00	400
3	wmcvt	2017-08-07 19:49:00	27
3	wmcvw	2017-08-07 19:49:00	12
3	wmcvx	2017-08-07 19:49:00	5
3	wmcwq	2017-08-07 19:49:00	2
3	wmcxp	2017-08-07 19:49:00	4
3	wmcyd	2017-08-07 19:49:00	1
3	wmcyp	2017-08-07 19:49:00	3
3	wmcyr	2017-08-07 19:49:00	5
3	wmcyv	2017-08-07 19:49:00	4
3	wmcz4	2017-08-07 19:49:00	3
3	wmcz5	2017-08-07 19:49:00	1
3	wmczh	2017-08-07 19:49:00	5
3	wmczp	2017-08-07 19:49:00	1
3	wmf54	2017-08-07 19:49:00	4
3	wmf5e	2017-08-07 19:49:00	1
3	wmf5g	2017-08-07 19:49:00	16
3	wmfh7	2017-08-07 19:49:00	2
3	wmfhd	2017-08-07 19:49:00	2
3	wmfhs	2017-08-07 19:49:00	4
3	wmfj3	2017-08-07 19:49:00	2
3	wmfj5	2017-08-07 19:49:00	397
3	wmfj6	2017-08-07 19:49:00	1
3	wmfj7	2017-08-07 19:49:00	38
3	wmfj8	2017-08-07 19:49:00	1
3	wmfj9	2017-08-07 19:49:00	3
3	wmfjd	2017-08-07 19:49:00	1
3	wmfjh	2017-08-07 19:49:00	342
3	wmfn8	2017-08-07 19:49:00	1
3	wmcdu	2017-08-07 19:50:00	3
3	wmcdw	2017-08-07 19:50:00	118
3	wmcdy	2017-08-07 19:50:00	41
3	wmcdz	2017-08-07 19:50:00	26
3	wmcen	2017-08-07 19:50:00	2
3	wmcf6	2017-08-07 19:50:00	13
3	wmcf7	2017-08-07 19:50:00	82
3	wmcsr	2017-08-07 19:50:00	46
3	wmcu0	2017-08-07 19:50:00	4
3	wmcus	2017-08-07 19:50:00	18
3	wmcuu	2017-08-07 19:50:00	10
3	wmcv0	2017-08-07 19:50:00	31
3	wmcv1	2017-08-07 19:50:00	2
3	wmcv3	2017-08-07 19:50:00	2
3	wmcv6	2017-08-07 19:50:00	72
3	wmcv7	2017-08-07 19:50:00	555
3	wmcvh	2017-08-07 19:50:00	2
3	wmcvk	2017-08-07 19:50:00	325
3	wmcvm	2017-08-07 19:50:00	289
3	wmcvt	2017-08-07 19:50:00	43
3	wmcvw	2017-08-07 19:50:00	1
3	wmcvx	2017-08-07 19:50:00	1
3	wmcwz	2017-08-07 19:50:00	2
3	wmcxj	2017-08-07 19:50:00	2
3	wmcxp	2017-08-07 19:50:00	1
3	wmcyp	2017-08-07 19:50:00	10
3	wmcyr	2017-08-07 19:50:00	5
3	wmcyv	2017-08-07 19:50:00	2
3	wmcyw	2017-08-07 19:50:00	4
3	wmcyx	2017-08-07 19:50:00	18
3	wmcyy	2017-08-07 19:50:00	5
3	wmf57	2017-08-07 19:50:00	21
3	wmf5e	2017-08-07 19:50:00	5
3	wmf5g	2017-08-07 19:50:00	6
3	wmfh4	2017-08-07 19:50:00	2
3	wmfhe	2017-08-07 19:50:00	2
3	wmfhm	2017-08-07 19:50:00	2
3	wmfhs	2017-08-07 19:50:00	5
3	wmfj5	2017-08-07 19:50:00	230
3	wmfj7	2017-08-07 19:50:00	23
3	wmfjd	2017-08-07 19:50:00	2
3	wmfjh	2017-08-07 19:50:00	329
3	wmfjj	2017-08-07 19:50:00	4
3	wmcdu	2017-08-07 19:51:00	10
3	wmcdw	2017-08-07 19:51:00	89
3	wmcdy	2017-08-07 19:51:00	6
3	wmcdz	2017-08-07 19:51:00	30
3	wmce5	2017-08-07 19:51:00	3
3	wmcep	2017-08-07 19:51:00	1
3	wmcer	2017-08-07 19:51:00	1
3	wmces	2017-08-07 19:51:00	1
3	wmcex	2017-08-07 19:51:00	1
3	wmcf2	2017-08-07 19:51:00	3
3	wmcf6	2017-08-07 19:51:00	9
3	wmcf7	2017-08-07 19:51:00	45
3	wmcsr	2017-08-07 19:51:00	55
3	wmctz	2017-08-07 19:51:00	4
3	wmcus	2017-08-07 19:51:00	15
3	wmcuu	2017-08-07 19:51:00	27
3	wmcv0	2017-08-07 19:51:00	66
3	wmcv1	2017-08-07 19:51:00	1
3	wmcv3	2017-08-07 19:51:00	16
3	wmcv6	2017-08-07 19:51:00	85
3	wmcv7	2017-08-07 19:51:00	621
3	wmcv9	2017-08-07 19:51:00	1
3	wmcvh	2017-08-07 19:51:00	4
3	wmcvk	2017-08-07 19:51:00	398
3	wmcvm	2017-08-07 19:51:00	296
3	wmcvt	2017-08-07 19:51:00	14
3	wmcvx	2017-08-07 19:51:00	6
3	wmcxj	2017-08-07 19:51:00	3
3	wmcxn	2017-08-07 19:51:00	1
3	wmcxp	2017-08-07 19:51:00	3
3	wmcye	2017-08-07 19:51:00	4
3	wmcyr	2017-08-07 19:51:00	2
3	wmcyv	2017-08-07 19:51:00	3
3	wmcyw	2017-08-07 19:51:00	2
3	wmcyx	2017-08-07 19:51:00	3
3	wmcyy	2017-08-07 19:51:00	1
3	wmczp	2017-08-07 19:51:00	3
3	wmf54	2017-08-07 19:51:00	4
3	wmf58	2017-08-07 19:51:00	3
3	wmf5e	2017-08-07 19:51:00	3
3	wmfh5	2017-08-07 19:51:00	1
3	wmfh7	2017-08-07 19:51:00	3
3	wmfhg	2017-08-07 19:51:00	3
3	wmfhs	2017-08-07 19:51:00	10
3	wmfj5	2017-08-07 19:51:00	489
3	wmfj6	2017-08-07 19:51:00	3
3	wmfj7	2017-08-07 19:51:00	60
3	wmfj8	2017-08-07 19:51:00	1
3	wmfjh	2017-08-07 19:51:00	520
3	wmcdt	2017-08-07 19:52:00	4
3	wmcdu	2017-08-07 19:52:00	1
3	wmcdw	2017-08-07 19:52:00	273
3	wmcdy	2017-08-07 19:52:00	30
3	wmcdz	2017-08-07 19:52:00	11
3	wmce5	2017-08-07 19:52:00	2
3	wmcer	2017-08-07 19:52:00	8
3	wmcf6	2017-08-07 19:52:00	20
3	wmcf7	2017-08-07 19:52:00	35
3	wmcsr	2017-08-07 19:52:00	29
3	wmcu0	2017-08-07 19:52:00	2
3	wmcus	2017-08-07 19:52:00	13
3	wmcuu	2017-08-07 19:52:00	22
3	wmcv0	2017-08-07 19:52:00	4
3	wmcv1	2017-08-07 19:52:00	8
3	wmcv3	2017-08-07 19:52:00	8
3	wmcv6	2017-08-07 19:52:00	103
3	wmcv7	2017-08-07 19:52:00	490
3	wmcvk	2017-08-07 19:52:00	442
3	wmcvm	2017-08-07 19:52:00	251
3	wmcvt	2017-08-07 19:52:00	38
3	wmcvx	2017-08-07 19:52:00	5
3	wmcyd	2017-08-07 19:52:00	4
3	wmcye	2017-08-07 19:52:00	2
3	wmcyv	2017-08-07 19:52:00	3
3	wmcyw	2017-08-07 19:52:00	5
3	wmcyx	2017-08-07 19:52:00	3
3	wmcyz	2017-08-07 19:52:00	2
3	wmcz5	2017-08-07 19:52:00	8
3	wmczj	2017-08-07 19:52:00	4
3	wmczp	2017-08-07 19:52:00	1
3	wmf5e	2017-08-07 19:52:00	2
3	wmf5g	2017-08-07 19:52:00	3
3	wmfh1	2017-08-07 19:52:00	1
3	wmfh7	2017-08-07 19:52:00	1
3	wmfhe	2017-08-07 19:52:00	1
3	wmfhu	2017-08-07 19:52:00	1
3	wmfj3	2017-08-07 19:52:00	1
3	wmfj5	2017-08-07 19:52:00	343
3	wmfj6	2017-08-07 19:52:00	1
3	wmfj7	2017-08-07 19:52:00	34
3	wmfj9	2017-08-07 19:52:00	4
3	wmfjh	2017-08-07 19:52:00	309
3	wmfjj	2017-08-07 19:52:00	1
3	wmfn8	2017-08-07 19:52:00	2
3	wmcdu	2017-08-07 19:53:00	3
3	wmcdw	2017-08-07 19:53:00	122
3	wmcdy	2017-08-07 19:53:00	8
3	wmcdz	2017-08-07 19:53:00	37
3	wmcen	2017-08-07 19:53:00	2
3	wmcer	2017-08-07 19:53:00	11
3	wmcf2	2017-08-07 19:53:00	3
3	wmcf6	2017-08-07 19:53:00	15
3	wmcf7	2017-08-07 19:53:00	43
3	wmcfk	2017-08-07 19:53:00	2
3	wmcgb	2017-08-07 19:53:00	2
3	wmcgv	2017-08-07 19:53:00	2
3	wmcsr	2017-08-07 19:53:00	34
3	wmcu0	2017-08-07 19:53:00	1
3	wmcu7	2017-08-07 19:53:00	2
3	wmcus	2017-08-07 19:53:00	7
3	wmcuu	2017-08-07 19:53:00	3
3	wmcv0	2017-08-07 19:53:00	19
3	wmcv1	2017-08-07 19:53:00	3
3	wmcv3	2017-08-07 19:53:00	12
3	wmcv6	2017-08-07 19:53:00	56
3	wmcv7	2017-08-07 19:53:00	621
3	wmcvd	2017-08-07 19:53:00	3
3	wmcvk	2017-08-07 19:53:00	247
3	wmcvm	2017-08-07 19:53:00	380
3	wmcvt	2017-08-07 19:53:00	17
3	wmcvx	2017-08-07 19:53:00	8
3	wmcyd	2017-08-07 19:53:00	3
3	wmcyr	2017-08-07 19:53:00	2
3	wmcys	2017-08-07 19:53:00	1
3	wmcyv	2017-08-07 19:53:00	2
3	wmcyw	2017-08-07 19:53:00	4
3	wmczh	2017-08-07 19:53:00	4
3	wmczj	2017-08-07 19:53:00	4
3	wmf57	2017-08-07 19:53:00	8
3	wmf5g	2017-08-07 19:53:00	2
3	wmfh1	2017-08-07 19:53:00	2
3	wmfh4	2017-08-07 19:53:00	2
3	wmfhd	2017-08-07 19:53:00	1
3	wmfhe	2017-08-07 19:53:00	3
3	wmfhg	2017-08-07 19:53:00	1
3	wmfhs	2017-08-07 19:53:00	5
3	wmfht	2017-08-07 19:53:00	1
3	wmfhu	2017-08-07 19:53:00	2
3	wmfj3	2017-08-07 19:53:00	3
3	wmfj5	2017-08-07 19:53:00	346
3	wmfj6	2017-08-07 19:53:00	4
3	wmfj7	2017-08-07 19:53:00	52
3	wmfjd	2017-08-07 19:53:00	2
3	wmfjh	2017-08-07 19:53:00	255
3	wmfn8	2017-08-07 19:53:00	1
3	wmcdw	2017-08-07 19:54:00	298
3	wmcdy	2017-08-07 19:54:00	17
3	wmcdz	2017-08-07 19:54:00	20
3	wmcf2	2017-08-07 19:54:00	17
3	wmcf6	2017-08-07 19:54:00	16
3	wmcf7	2017-08-07 19:54:00	18
3	wmcfs	2017-08-07 19:54:00	10
3	wmcgb	2017-08-07 19:54:00	1
3	wmcu0	2017-08-07 19:54:00	3
3	wmcus	2017-08-07 19:54:00	4
3	wmcuu	2017-08-07 19:54:00	20
3	wmcv0	2017-08-07 19:54:00	9
3	wmcv1	2017-08-07 19:54:00	10
3	wmcv3	2017-08-07 19:54:00	8
3	wmcv6	2017-08-07 19:54:00	70
3	wmcv7	2017-08-07 19:54:00	710
3	wmcvk	2017-08-07 19:54:00	408
3	wmcvm	2017-08-07 19:54:00	243
3	wmcvt	2017-08-07 19:54:00	51
3	wmcvx	2017-08-07 19:54:00	8
3	wmcwz	2017-08-07 19:54:00	1
3	wmcxp	2017-08-07 19:54:00	3
3	wmcyk	2017-08-07 19:54:00	1
3	wmcyp	2017-08-07 19:54:00	1
3	wmcyu	2017-08-07 19:54:00	1
3	wmcyv	2017-08-07 19:54:00	5
3	wmcyx	2017-08-07 19:54:00	1
3	wmcyy	2017-08-07 19:54:00	1
3	wmczh	2017-08-07 19:54:00	8
3	wmczj	2017-08-07 19:54:00	4
3	wmf57	2017-08-07 19:54:00	23
3	wmf5e	2017-08-07 19:54:00	6
3	wmf5g	2017-08-07 19:54:00	9
3	wmfh4	2017-08-07 19:54:00	1
3	wmfh7	2017-08-07 19:54:00	3
3	wmfhd	2017-08-07 19:54:00	1
3	wmfhe	2017-08-07 19:54:00	4
3	wmfhg	2017-08-07 19:54:00	8
3	wmfhs	2017-08-07 19:54:00	11
3	wmfhu	2017-08-07 19:54:00	5
3	wmfj5	2017-08-07 19:54:00	367
3	wmfj7	2017-08-07 19:54:00	46
3	wmfj9	2017-08-07 19:54:00	6
3	wmfjh	2017-08-07 19:54:00	307
3	wmcds	2017-08-07 19:55:00	3
3	wmcdu	2017-08-07 19:55:00	6
3	wmcdw	2017-08-07 19:55:00	279
3	wmcdy	2017-08-07 19:55:00	7
3	wmcdz	2017-08-07 19:55:00	10
3	wmcen	2017-08-07 19:55:00	2
3	wmcf2	2017-08-07 19:55:00	19
3	wmcf6	2017-08-07 19:55:00	42
3	wmcf7	2017-08-07 19:55:00	38
3	wmcsr	2017-08-07 19:55:00	5
3	wmcu2	2017-08-07 19:55:00	2
3	wmcus	2017-08-07 19:55:00	4
3	wmcuu	2017-08-07 19:55:00	18
3	wmcv0	2017-08-07 19:55:00	67
3	wmcv1	2017-08-07 19:55:00	19
3	wmcv3	2017-08-07 19:55:00	2
3	wmcv6	2017-08-07 19:55:00	83
3	wmcv7	2017-08-07 19:55:00	421
3	wmcvh	2017-08-07 19:55:00	20
3	wmcvk	2017-08-07 19:55:00	237
3	wmcvm	2017-08-07 19:55:00	267
3	wmcvt	2017-08-07 19:55:00	37
3	wmcvx	2017-08-07 19:55:00	26
3	wmcwq	2017-08-07 19:55:00	1
3	wmcxp	2017-08-07 19:55:00	1
3	wmcyp	2017-08-07 19:55:00	1
3	wmcyr	2017-08-07 19:55:00	3
3	wmcyv	2017-08-07 19:55:00	2
3	wmcyw	2017-08-07 19:55:00	1
3	wmcyy	2017-08-07 19:55:00	4
3	wmczp	2017-08-07 19:55:00	2
3	wmf57	2017-08-07 19:55:00	12
3	wmfh4	2017-08-07 19:55:00	3
3	wmfh7	2017-08-07 19:55:00	1
3	wmfhj	2017-08-07 19:55:00	1
3	wmfhs	2017-08-07 19:55:00	1
3	wmfht	2017-08-07 19:55:00	4
3	wmfhu	2017-08-07 19:55:00	2
3	wmfj5	2017-08-07 19:55:00	396
3	wmfj7	2017-08-07 19:55:00	56
3	wmfj8	2017-08-07 19:55:00	3
3	wmfj9	2017-08-07 19:55:00	10
3	wmfjh	2017-08-07 19:55:00	251
3	wmfjj	2017-08-07 19:55:00	1
3	wmcdt	2017-08-07 19:56:00	3
3	wmcdw	2017-08-07 19:56:00	284
3	wmcdy	2017-08-07 19:56:00	8
3	wmcdz	2017-08-07 19:56:00	23
3	wmcf2	2017-08-07 19:56:00	4
3	wmcf6	2017-08-07 19:56:00	5
3	wmcf7	2017-08-07 19:56:00	70
3	wmcgb	2017-08-07 19:56:00	1
3	wmcsr	2017-08-07 19:56:00	39
3	wmcu0	2017-08-07 19:56:00	4
3	wmcu2	2017-08-07 19:56:00	2
3	wmcuu	2017-08-07 19:56:00	24
3	wmcv0	2017-08-07 19:56:00	38
3	wmcv1	2017-08-07 19:56:00	16
3	wmcv3	2017-08-07 19:56:00	7
3	wmcv6	2017-08-07 19:56:00	73
3	wmcv7	2017-08-07 19:56:00	549
3	wmcv9	2017-08-07 19:56:00	1
3	wmcvh	2017-08-07 19:56:00	2
3	wmcvk	2017-08-07 19:56:00	434
3	wmcvm	2017-08-07 19:56:00	399
3	wmcvt	2017-08-07 19:56:00	42
3	wmcvx	2017-08-07 19:56:00	9
3	wmcwj	2017-08-07 19:56:00	2
3	wmcwq	2017-08-07 19:56:00	1
3	wmcwz	2017-08-07 19:56:00	1
3	wmcyp	2017-08-07 19:56:00	1
3	wmcyv	2017-08-07 19:56:00	2
3	wmcz4	2017-08-07 19:56:00	2
3	wmcz5	2017-08-07 19:56:00	3
3	wmf54	2017-08-07 19:56:00	13
3	wmf57	2017-08-07 19:56:00	4
3	wmf5g	2017-08-07 19:56:00	2
3	wmfh1	2017-08-07 19:56:00	3
3	wmfh4	2017-08-07 19:56:00	3
3	wmfhd	2017-08-07 19:56:00	1
3	wmfhg	2017-08-07 19:56:00	4
3	wmfhs	2017-08-07 19:56:00	1
3	wmfhu	2017-08-07 19:56:00	3
3	wmfj3	2017-08-07 19:56:00	8
3	wmfj5	2017-08-07 19:56:00	279
3	wmfj6	2017-08-07 19:56:00	8
3	wmfj7	2017-08-07 19:56:00	31
3	wmfj9	2017-08-07 19:56:00	9
3	wmfjh	2017-08-07 19:56:00	312
3	wmfjj	2017-08-07 19:56:00	1
3	wmcdt	2017-08-07 19:57:00	6
3	wmcdu	2017-08-07 19:57:00	1
3	wmcdw	2017-08-07 19:57:00	225
3	wmcdy	2017-08-07 19:57:00	12
3	wmcdz	2017-08-07 19:57:00	3
3	wmce3	2017-08-07 19:57:00	1
3	wmce5	2017-08-07 19:57:00	3
3	wmcep	2017-08-07 19:57:00	1
3	wmcer	2017-08-07 19:57:00	5
3	wmcf2	2017-08-07 19:57:00	7
3	wmcf6	2017-08-07 19:57:00	27
3	wmcf7	2017-08-07 19:57:00	36
3	wmcfs	2017-08-07 19:57:00	2
3	wmcgb	2017-08-07 19:57:00	1
3	wmcgv	2017-08-07 19:57:00	2
3	wmcsr	2017-08-07 19:57:00	43
3	wmcu0	2017-08-07 19:57:00	1
3	wmcuu	2017-08-07 19:57:00	17
3	wmcv0	2017-08-07 19:57:00	40
3	wmcv3	2017-08-07 19:57:00	15
3	wmcv6	2017-08-07 19:57:00	59
3	wmcv7	2017-08-07 19:57:00	566
3	wmcvd	2017-08-07 19:57:00	3
3	wmcvj	2017-08-07 19:57:00	9
3	wmcvk	2017-08-07 19:57:00	346
3	wmcvm	2017-08-07 19:57:00	369
3	wmcvt	2017-08-07 19:57:00	23
3	wmcvw	2017-08-07 19:57:00	3
3	wmcvx	2017-08-07 19:57:00	3
3	wmcwz	2017-08-07 19:57:00	1
3	wmcxj	2017-08-07 19:57:00	3
3	wmcye	2017-08-07 19:57:00	5
3	wmcyv	2017-08-07 19:57:00	2
3	wmcyz	2017-08-07 19:57:00	2
3	wmcz4	2017-08-07 19:57:00	2
3	wmczp	2017-08-07 19:57:00	1
3	wmf5e	2017-08-07 19:57:00	1
3	wmf5g	2017-08-07 19:57:00	4
3	wmfh1	2017-08-07 19:57:00	1
3	wmfhe	2017-08-07 19:57:00	3
3	wmfhj	2017-08-07 19:57:00	2
3	wmfhs	2017-08-07 19:57:00	2
3	wmfhu	2017-08-07 19:57:00	7
3	wmfj5	2017-08-07 19:57:00	448
3	wmfj7	2017-08-07 19:57:00	86
3	wmfjd	2017-08-07 19:57:00	3
3	wmfjh	2017-08-07 19:57:00	284
3	wmfn2	2017-08-07 19:57:00	2
3	wmcdu	2017-08-07 19:58:00	4
3	wmcdw	2017-08-07 19:58:00	305
3	wmcdy	2017-08-07 19:58:00	23
3	wmcdz	2017-08-07 19:58:00	26
3	wmce5	2017-08-07 19:58:00	3
3	wmcer	2017-08-07 19:58:00	5
3	wmces	2017-08-07 19:58:00	1
3	wmcf2	2017-08-07 19:58:00	7
3	wmcf6	2017-08-07 19:58:00	31
3	wmcf7	2017-08-07 19:58:00	38
3	wmcfs	2017-08-07 19:58:00	9
3	wmcgb	2017-08-07 19:58:00	4
3	wmcsr	2017-08-07 19:58:00	16
3	wmcus	2017-08-07 19:58:00	6
3	wmcuu	2017-08-07 19:58:00	35
3	wmcv0	2017-08-07 19:58:00	10
3	wmcv1	2017-08-07 19:58:00	11
3	wmcv3	2017-08-07 19:58:00	1
3	wmcv6	2017-08-07 19:58:00	57
3	wmcv7	2017-08-07 19:58:00	555
3	wmcvd	2017-08-07 19:58:00	2
3	wmcvk	2017-08-07 19:58:00	555
3	wmcvm	2017-08-07 19:58:00	372
3	wmcvt	2017-08-07 19:58:00	27
3	wmcvx	2017-08-07 19:58:00	12
3	wmcwq	2017-08-07 19:58:00	3
3	wmcyv	2017-08-07 19:58:00	3
3	wmcyw	2017-08-07 19:58:00	3
3	wmcyz	2017-08-07 19:58:00	1
3	wmcz0	2017-08-07 19:58:00	2
3	wmf58	2017-08-07 19:58:00	3
3	wmf5e	2017-08-07 19:58:00	1
3	wmf5g	2017-08-07 19:58:00	15
3	wmfh7	2017-08-07 19:58:00	1
3	wmfhe	2017-08-07 19:58:00	1
3	wmfhm	2017-08-07 19:58:00	1
3	wmfhs	2017-08-07 19:58:00	1
3	wmfhu	2017-08-07 19:58:00	2
3	wmfj3	2017-08-07 19:58:00	6
3	wmfj5	2017-08-07 19:58:00	252
3	wmfj6	2017-08-07 19:58:00	1
3	wmfj7	2017-08-07 19:58:00	70
3	wmfj8	2017-08-07 19:58:00	2
3	wmfj9	2017-08-07 19:58:00	5
3	wmfjh	2017-08-07 19:58:00	261
3	wmcdw	2017-08-07 19:59:00	158
3	wmcdy	2017-08-07 19:59:00	9
3	wmcdz	2017-08-07 19:59:00	22
3	wmcep	2017-08-07 19:59:00	1
3	wmcer	2017-08-07 19:59:00	15
3	wmcf2	2017-08-07 19:59:00	10
3	wmcf6	2017-08-07 19:59:00	39
3	wmcf7	2017-08-07 19:59:00	67
3	wmcsr	2017-08-07 19:59:00	8
3	wmcv0	2017-08-07 19:59:00	37
3	wmcv1	2017-08-07 19:59:00	21
3	wmcv3	2017-08-07 19:59:00	17
3	wmcv6	2017-08-07 19:59:00	78
3	wmcv7	2017-08-07 19:59:00	615
3	wmcvh	2017-08-07 19:59:00	7
3	wmcvk	2017-08-07 19:59:00	378
3	wmcvm	2017-08-07 19:59:00	339
3	wmcvt	2017-08-07 19:59:00	68
3	wmcvx	2017-08-07 19:59:00	3
3	wmcyr	2017-08-07 19:59:00	1
3	wmcyt	2017-08-07 19:59:00	3
3	wmcyu	2017-08-07 19:59:00	1
3	wmcyv	2017-08-07 19:59:00	2
3	wmcyx	2017-08-07 19:59:00	1
3	wmcyz	2017-08-07 19:59:00	1
3	wmcz1	2017-08-07 19:59:00	2
3	wmczh	2017-08-07 19:59:00	7
3	wmf54	2017-08-07 19:59:00	3
3	wmf5e	2017-08-07 19:59:00	30
3	wmfhd	2017-08-07 19:59:00	1
3	wmfhe	2017-08-07 19:59:00	2
3	wmfhg	2017-08-07 19:59:00	1
3	wmfhs	2017-08-07 19:59:00	8
3	wmfht	2017-08-07 19:59:00	1
3	wmfhu	2017-08-07 19:59:00	21
3	wmfj5	2017-08-07 19:59:00	371
3	wmfj7	2017-08-07 19:59:00	103
3	wmfj8	2017-08-07 19:59:00	1
3	wmfj9	2017-08-07 19:59:00	8
3	wmfjh	2017-08-07 19:59:00	298
3	wmfn8	2017-08-07 19:59:00	1
3	wmcdt	2017-08-07 20:00:00	3
3	wmcdw	2017-08-07 20:00:00	202
3	wmcdy	2017-08-07 20:00:00	21
3	wmcdz	2017-08-07 20:00:00	32
3	wmce5	2017-08-07 20:00:00	1
3	wmcen	2017-08-07 20:00:00	2
3	wmcer	2017-08-07 20:00:00	8
3	wmcf2	2017-08-07 20:00:00	17
3	wmcf3	2017-08-07 20:00:00	3
3	wmcf6	2017-08-07 20:00:00	17
3	wmcf7	2017-08-07 20:00:00	53
3	wmcfs	2017-08-07 20:00:00	2
3	wmcgb	2017-08-07 20:00:00	5
3	wmcsr	2017-08-07 20:00:00	21
3	wmcuu	2017-08-07 20:00:00	13
3	wmcv0	2017-08-07 20:00:00	24
3	wmcv1	2017-08-07 20:00:00	20
3	wmcv3	2017-08-07 20:00:00	2
3	wmcv6	2017-08-07 20:00:00	97
3	wmcv7	2017-08-07 20:00:00	482
3	wmcvh	2017-08-07 20:00:00	6
3	wmcvk	2017-08-07 20:00:00	381
3	wmcvm	2017-08-07 20:00:00	335
3	wmcvt	2017-08-07 20:00:00	26
3	wmcwz	2017-08-07 20:00:00	3
3	wmcxj	2017-08-07 20:00:00	3
3	wmcyp	2017-08-07 20:00:00	3
3	wmcyr	2017-08-07 20:00:00	1
3	wmcyv	2017-08-07 20:00:00	1
3	wmcyw	2017-08-07 20:00:00	3
3	wmcyz	2017-08-07 20:00:00	1
3	wmcz5	2017-08-07 20:00:00	11
3	wmf57	2017-08-07 20:00:00	7
3	wmf5g	2017-08-07 20:00:00	3
3	wmfh1	2017-08-07 20:00:00	2
3	wmfh7	2017-08-07 20:00:00	1
3	wmfhe	2017-08-07 20:00:00	3
3	wmfhg	2017-08-07 20:00:00	1
3	wmfhs	2017-08-07 20:00:00	7
3	wmfht	2017-08-07 20:00:00	1
3	wmfhu	2017-08-07 20:00:00	8
3	wmfj3	2017-08-07 20:00:00	7
3	wmfj5	2017-08-07 20:00:00	265
3	wmfj6	2017-08-07 20:00:00	3
3	wmfj7	2017-08-07 20:00:00	38
3	wmfj9	2017-08-07 20:00:00	2
3	wmfje	2017-08-07 20:00:00	1
3	wmfjh	2017-08-07 20:00:00	268
3	wmfjj	2017-08-07 20:00:00	1
3	wmcdu	2017-08-07 20:01:00	2
3	wmcdw	2017-08-07 20:01:00	180
3	wmcdy	2017-08-07 20:01:00	24
3	wmcdz	2017-08-07 20:01:00	12
3	wmce5	2017-08-07 20:01:00	3
3	wmcen	2017-08-07 20:01:00	3
3	wmcer	2017-08-07 20:01:00	1
3	wmcf2	2017-08-07 20:01:00	8
3	wmcf6	2017-08-07 20:01:00	32
3	wmcf7	2017-08-07 20:01:00	31
3	wmcgb	2017-08-07 20:01:00	1
3	wmcgv	2017-08-07 20:01:00	2
3	wmcsr	2017-08-07 20:01:00	11
3	wmcu0	2017-08-07 20:01:00	1
3	wmcuu	2017-08-07 20:01:00	1
3	wmcv0	2017-08-07 20:01:00	51
3	wmcv1	2017-08-07 20:01:00	20
3	wmcv3	2017-08-07 20:01:00	5
3	wmcv6	2017-08-07 20:01:00	91
3	wmcv7	2017-08-07 20:01:00	515
3	wmcv9	2017-08-07 20:01:00	1
3	wmcvh	2017-08-07 20:01:00	5
3	wmcvk	2017-08-07 20:01:00	333
3	wmcvm	2017-08-07 20:01:00	388
3	wmcvt	2017-08-07 20:01:00	33
3	wmcye	2017-08-07 20:01:00	3
3	wmcyp	2017-08-07 20:01:00	1
[truncated: 19,217 more rows]
